# Supplementary material for: PolyGenie: a reproducible Nextflow pipeline for phenome-wide association studies using polygenic risk scores
Source: NAR Genom Bioinform. 2026 Jun 9;8(2):lqag056. doi: 10.1093/nargab/lqag056 (PMC13247587; doi:10.1093/nargab/lqag056)
Supplement: lqag056_Supplemental_File [file lqag056_supplemental_file.xlsx]

## Sheet: S1
Supplementary table 1. List of GWAS used to compute the PRS in PolyGenie
Phenotype	N Cases	N Controls	Total N	Population	Sex	sampling	prevalence	mean	sd	Source	Source Sumstats
Fried Frailty			386565	EUR	both			0.6415	0.8657	https://doi.org/10.1007/s11357-023-00771-z	https://figshare.com/ndownloader/files/38980967?private_link=6683396c68807fe4e729
Leukocyte Telomere Length			464716	EUR	both			0	1	https://doi.org/10.1038/s41588-021-00944-6	https://figshare.com/s/caa99dc0f76d62990195
Multivariate Ageing			1900000	EUR	both					https://doi.org/10.1038/s43587-023-00455-5
Parental age			1012240	EUR	both					https://doi.org/10.7554/eLife.39856	http://dx.doi.org/10.7488/ds/2463
Asthma	121940	1254131	1376071	EUR	both	0.089	0.082			https://doi.org/10.1016/j.xgen.2022.100192	https://gbmi-sumstats.s3.amazonaws.com/Asthma_Bothsex_eur_inv_var_meta_GBMI_052021_nbbkgt1.txt.gz
Psoriasis	15967	28194	44161	EUR	both	0.36	0.0182			https://doi.org/10.1016%2Fj.xhgg.2021.100069	https://ftp.ebi.ac.uk/pub/databases/gwas/summary_statistics/GCST90019001-GCST90020000/GCST90019016/
Type 2 Diabetes	62892	596424	659316	EUR	both	0.095	0.099			https://doi.org/10.1038/s41467-018-04951-w	http://ftp.ebi.ac.uk/pub/databases/gwas/summary_statistics/GCST006001-GCST007000/GCST006867
Stroke	73652	1234808	1308460	EUR	both	0.056	0.02			https://doi.org/10.1038/s41586-022-05165-3	http://ftp.ebi.ac.uk/pub/databases/gwas/summary_statistics/GCST90104001-GCST90105000/GCST90104539
Type 1 Diabetes	18942	501638	520580	EUR	both	0.0363863	0.004			https://doi.org/10.1038/s41586-021-03552-w	http://ftp.ebi.ac.uk/pub/databases/gwas/summary_statistics/GCST90014001-GCST90015000/GCST90014023
Chronic Kidney Disease	41395	439303	480698	EUR	both	0.0861144	0.1			https://doi.org/10.1038/s41588-019-0407-x	https://ckdgen.imbi.uni-freiburg.de/files/Wuttke2019/CKD_overall_EA_JW_20180223_nstud23.dbgap.txt.gz
Rheumatoid Arthritis	22350	74823	97173	EUR	both	0.23	0.01			https://doi.org/10.1038/s41588-022-01213-w	http://ftp.ebi.ac.uk/pub/databases/gwas/summary_statistics/GCST90132001-GCST90133000/GCST90132223
Alzheimer Disease	71880	383378	455258	EUR	both	0.157888	0.05			https://doi.org/10.1038/s41588-018-0311-9	https://vu.data.surfsara.nl/index.php/s/l7aiRr1UEgdoJfZ
Osteoarthritis	39515	445083	484598	EUR	both	0.0815418	0.076			https://doi.org/10.1038/s43587-021-00051-5	http://ftp.ebi.ac.uk/pub/databases/gwas/summary_statistics/GCST90038001-GCST90039000/GCST90038686
Inflammatory Bowel Disease	25042	34915	59957	EUR	both	0.417666	0.004			https://doi.org/10.1038/ng.3760	http://ftp.ebi.ac.uk/pub/databases/gwas/summary_statistics/GCST004001-GCST005000/GCST004131
NAFLD	8434	770180	778614	EUR	both	0.0108321	0.24			https://doi.org/10.1016/j.xcrm.2021.100437	http://ftp.ebi.ac.uk/pub/databases/gwas/summary_statistics/GCST90091001-GCST90092000/GCST90091033
Chronic Obstructive Pulmonary Disease	58559	937358	325027	EUR	both	0.180167	0.124			https://doi.org/10.1016/j.xgen.2022.100192	https://gbmi-sumstats.s3.amazonaws.com/COPD_Bothsex_eur_inv_var_meta_GBMI_052021_nbbkgt1.txt.gz
Telomere Length (PC1)			438351	EUR	both			0		https://doi.org/10.1038/s41588-024-01884-7	http://ftp.ebi.ac.uk/pub/databases/gwas/summary_statistics/GCST90435001-GCST90436000/GCST90435144
Telomere Length (PC2)			438351	EUR	both			0		https://doi.org/10.1038/s41588-024-01884-7	http://ftp.ebi.ac.uk/pub/databases/gwas/summary_statistics/GCST90435001-GCST90436000/GCST90435145
Influenza	40356	1407564	1447920	EUR	both					https://doi.org/10.1038/s41588-024-01844-1	http://ftp.ebi.ac.uk/pub/databases/gwas/summary_statistics/GCST90432001-GCST90433000/GCST90432107
Restless legs syndrome	9851	38957	48808	EUR	both	0.201832	0.0395			https://doi.org/10.1002/ana.27040	http://ftp.ebi.ac.uk/pub/databases/gwas/summary_statistics/GCST90435001-GCST90436000/GCST90435387
Hyperthyroidism	6442	736566	743008	EUR	both	0.00867016	0.0075			https://doi.org/10.1093/ejendo/lvae094	http://ftp.ebi.ac.uk/pub/databases/gwas/summary_statistics/GCST90319001-GCST90320000/GCST90319319
Hypothyroidism	58783	633203	691986	EUR	both	0.0849483	0.0305			https://doi.org/10.1093/ejendo/lvae094	https://ftp.ebi.ac.uk/pub/databases/gwas/summary_statistics/GCST90319001-GCST90320000/GCST90319320/
Thyroid Stimulating Hormone Levels			164818	EUR	both			2	1.81	https://doi.org/10.1093/ejendo/lvae094	https://ftp.ebi.ac.uk/pub/databases/gwas/summary_statistics/GCST90319001-GCST90320000/GCST90319321/
Serum Amyloid P Component Concentration			44228	EUR	both					https://doi.org/10.1098%2Frsob.230419	https://ftp.ebi.ac.uk/pub/databases/gwas/summary_statistics/GCST90428001-GCST90429000/GCST90428463/
Social Deprivation			440350	EUR	both					https://doi.org/10.1038/s41562-024-01919-3	http://ftp.ebi.ac.uk/pub/databases/gwas/summary_statistics/GCST90302001-GCST90303000/GCST90302885
Poverty (General Factor)			453689	EUR	both					https://doi.org/10.1038/s41562-024-01919-3	http://ftp.ebi.ac.uk/pub/databases/gwas/summary_statistics/GCST90302001-GCST90303000/GCST90302879/
Atopic Dermatitis	60653	804329	864982	EUR	both	0.0701205	0.044			https://doi.org/10.1038/s41467-023-41180-2	http://ftp.ebi.ac.uk/pub/databases/gwas/summary_statistics/GCST90244001-GCST90245000/GCST90244787
Hand Eczema	2879	16249	19128	EUR	both	0.150512	0.145			https://doi.org/10.1111/cod.14619	http://ftp.ebi.ac.uk/pub/databases/gwas/summary_statistics/GCST90429001-GCST90430000/GCST90429795/
Mosaic loss of chromosome X (Continuos)			806257	EUR	female					https://doi.org/10.1038/s41586-024-07533-7	http://ftp.ebi.ac.uk/pub/databases/gwas/summary_statistics/GCST90328001-GCST90329000/GCST90328147
Mosaic loss of chromosome X (Binary)	91689	714568	806257	EUR	female	0.113722				https://doi.org/10.1038/s41586-024-07533-7	http://ftp.ebi.ac.uk/pub/databases/gwas/summary_statistics/GCST90328001-GCST90329000/GCST90328149
Global Cortical Thickness			34552	EUR	both					https://doi.org/10.1038/s41467-024-49430-7	http://ftp.ebi.ac.uk/pub/databases/gwas/summary_statistics/GCST90399001-GCST90400000/GCST90399875
Cortical Thickness: Bankssts			34561	EUR	both					https://doi.org/10.1038/s41467-024-49430-7	http://ftp.ebi.ac.uk/pub/databases/gwas/summary_statistics/GCST90399001-GCST90400000/GCST90399876
Cortical Thickness: Caudalanteriorcingulate			34571	EUR	both					https://doi.org/10.1038/s41467-024-49430-7	http://ftp.ebi.ac.uk/pub/databases/gwas/summary_statistics/GCST90399001-GCST90400000/GCST90399877
Cortical Thickness: Caudalmiddlefrontal			34544	EUR	both					https://doi.org/10.1038/s41467-024-49430-7	http://ftp.ebi.ac.uk/pub/databases/gwas/summary_statistics/GCST90399001-GCST90400000/GCST90399878
Cortical Thickness: Cuneus			34573	EUR	both					https://doi.org/10.1038/s41467-024-49430-7	http://ftp.ebi.ac.uk/pub/databases/gwas/summary_statistics/GCST90399001-GCST90400000/GCST90399879
LongCovid: Strict case definition vs strict control definition	3018	37935	40953	EUR	both	0.0736942				https://doi.org/10.1101/2023.06.29.23292056	https://doi.org/10.1101/2023.06.29.23292056
LongCovid: Strict case definition vs broad control definition	3018	994582	997600	EUR	both	0.00302526				https://doi.org/10.1101/2023.06.29.23292056	https://doi.org/10.1101/2023.06.29.23292056
LongCovid: Broad case definition vs strict control definition	6540	46208	52658	EUR	both	0.124198				https://doi.org/10.1101/2023.06.29.23292056	https://doi.org/10.1101/2023.06.29.23292056
LongCovid: Broad case definition vs broad control definition	6540	1093995	1100445	EUR	both	0.00594305				https://doi.org/10.1101/2023.06.29.23292056	https://doi.org/10.1101/2023.06.29.23292056
Social Trust			25819	EUR	both					https://doi.org/10.1038/s41598-024-51636-0	http://ftp.ebi.ac.uk/pub/databases/gwas/summary_statistics/GCST90319001-GCST90320000/GCST90319314
Gestational Diabetes	12332	131109	143441	EUR	female	0.0859726				https://doi.org/10.1038%2Fs41588-023-01607-4	http://ftp.ebi.ac.uk/pub/databases/gwas/summary_statistics/GCST90296001-GCST90297000/GCST90296696
Dupuytren's Disease	11320	47023	58343	EUR	both	0.194025				https://doi.org/10.1038/s41467-023-44451-0	http://ftp.ebi.ac.uk/pub/databases/gwas/summary_statistics/GCST90301001-GCST90302000/GCST90301252
FEV1			475645	EUR	both					https://doi.org/10.1038/s41588-023-01314-0	http://ftp.ebi.ac.uk/pub/databases/gwas/summary_statistics/GCST90292001-GCST90293000/GCST90292609
FVC			475645	EUR	both					https://doi.org/10.1038/s41588-023-01314-0	http://ftp.ebi.ac.uk/pub/databases/gwas/summary_statistics/GCST90292001-GCST90293000/GCST90292610
FEV1/FVC			475645	EUR	both					https://doi.org/10.1038/s41588-023-01314-0	http://ftp.ebi.ac.uk/pub/databases/gwas/summary_statistics/GCST90292001-GCST90293000/GCST90292611
PEF			393161	EUR	both					https://doi.org/10.1038/s41588-023-01314-0	http://ftp.ebi.ac.uk/pub/databases/gwas/summary_statistics/GCST90292001-GCST90293000/GCST90292612
Parkinson's Disease	42792	568693	611485	EUR	both	0.0699805				https://doi.org/10.1038/s41588-023-01584-8	http://ftp.ebi.ac.uk/pub/databases/gwas/summary_statistics/GCST90275001-GCST90276000/GCST90275127
Anterior Uveitis	3850	916549	920399	EUR	both	0.00418297				https://doi.org/10.1038/s41467-023-43036-1	http://ftp.ebi.ac.uk/pub/databases/gwas/summary_statistics/GCST90295001-GCST90296000/GCST90295958
Prostate Cancer	122188	604640	726828	EUR	male	0.168111				https://doi.org/10.1038/s41588-023-01534-4	http://ftp.ebi.ac.uk/pub/databases/gwas/summary_statistics/GCST90274001-GCST90275000/GCST90274717
Fracture of Forearm	50471	969623	1020094	EUR	both	0.0494768				https://doi.org/10.1038/s41588-023-01527-3	http://ftp.ebi.ac.uk/pub/databases/gwas/summary_statistics/GCST90281001-GCST90282000/GCST90281273
Ectopic Pregnancy	7070	248810	255880	EUR	female	0.0276301				https://doi.org/10.1093/humrep/dead217	http://ftp.ebi.ac.uk/pub/databases/gwas/summary_statistics/GCST90272001-GCST90273000/GCST90272883
Raynauds Phenomenon Disease	5147	439294	444441	EUR	both	0.0115808				https://doi.org/10.1038/s41467-023-41876-5	http://ftp.ebi.ac.uk/pub/databases/gwas/summary_statistics/GCST90271001-GCST90272000/GCST90271713/
Vegetarianism	5324	329455	334779	EUR	both	0.015903				https://doi.org/10.1371/journal.pone.0291305	http://ftp.ebi.ac.uk/pub/databases/gwas/summary_statistics/GCST90428001-GCST90429000/GCST90428838
Menopausal Vasomotor Symptoms	14261	77767	92028	EUR	female	0.154964				https://doi.org/10.1186/s12920-023-01658-w	http://ftp.ebi.ac.uk/pub/databases/gwas/summary_statistics/GCST90267001-GCST90268000/GCST90267381/
Epilepsy	29944	52538	82482	EUR	both	0.363037				https://doi.org/10.1038/s41588-023-01485-w	http://ftp.ebi.ac.uk/pub/databases/gwas/summary_statistics/GCST90271001-GCST90272000/GCST90271608/
Age at Natural Menopause			173424	EUR	female					https://doi.org/10.1016/j.ajhg.2023.07.006	http://ftp.ebi.ac.uk/pub/databases/gwas/summary_statistics/GCST90292001-GCST90293000/GCST90292553/
Fibromyalgia	1362	44047	45409	EUR	both	0.0299941				https://doi.org/10.1002/ajmg.b.32949	http://ftp.ebi.ac.uk/pub/databases/gwas/summary_statistics/GCST90091001-GCST90092000/GCST90091914
Migraine	26052	487214	513266	EUR	both	0.0507573				https://doi.org/10.1016/j.xhgg.2023.100211	http://ftp.ebi.ac.uk/pub/databases/gwas/summary_statistics/GCST90271001-GCST90272000/GCST90271641
Nonalcoholic Fatty Liver Disease (NAFLD)	6623	26318	32941	EUR	both	0.201056				https://doi.org/10.1016/j.jhepr.2023.100744	http://ftp.ebi.ac.uk/pub/databases/gwas/summary_statistics/GCST90275001-GCST90276000/GCST90275041/
Acne Vulgaris	34422	364991	399413	EUR	both	0.0861815				https://doi.org/10.1038/s41431-023-01326-8	http://ftp.ebi.ac.uk/pub/databases/gwas/summary_statistics/GCST90245001-GCST90246000/GCST90245818
Endometriosis	21779	449087	470866	EUR	female	0.0462531				https://doi.org/10.1038/s41588-023-01323-z	http://ftp.ebi.ac.uk/pub/databases/gwas/summary_statistics/GCST90269001-GCST90270000/GCST90269970/
Diet: Relative Carbohydrate Intake			268922	EUR	both					https://doi.org/10.1038%2Fs41380-020-0697-5	https://thessgac.com/
Diet: Relative Fat Intake			268922	EUR	both					https://doi.org/10.1038%2Fs41380-020-0697-5	https://thessgac.com/
Diet: Relative Protein Intake			268922	EUR	both					https://doi.org/10.1038%2Fs41380-020-0697-5	https://thessgac.com/
Diet: Relative Sugar Intake			235391	EUR	both					https://doi.org/10.1038%2Fs41380-020-0697-5	https://thessgac.com/
Age at First Birth			251151	EUR	both					https://doi.org/10.1038/ng.3698	https://thessgac.com/
Number of Children Ever Born			342072	EUR	both					https://doi.org/10.1038/ng.3698	https://thessgac.com/
Age Smoking Initiation			262990	EUR	both					https://doi.org/10.1038/s41588-018-0307-5	https://conservancy.umn.edu/items/ca7ed549-636b-41c0-ae79-97c57e266417
Cigarettes per Day			263954	EUR	both					https://doi.org/10.1038/s41588-018-0307-5	https://conservancy.umn.edu/items/ca7ed549-636b-41c0-ae79-97c57e266417
Drinks per Week			537349	EUR	both					https://doi.org/10.1038/s41588-018-0307-5	https://conservancy.umn.edu/items/ca7ed549-636b-41c0-ae79-97c57e266417
Broad Antisocial Behaviour			85359	EUR	both					https://doi.org/10.1038/s41380-022-01793-3	https://vu.data.surfsara.nl/index.php/s/h6nnBvo86I7MbLv
Cerebellar Volume			27486	EUR	both					https://doi.org/10.1038/s42003-022-03672-7	https://vu.data.surfsara.nl/index.php/s/CsYkvRM71Xf5ZPo
Cerebral Volume			27486	EUR	both					https://doi.org/10.1038/s42003-022-03672-7	https://vu.data.surfsara.nl/index.php/s/CsYkvRM71Xf5ZPo
Subcortical Volume			27486	EUR	both					https://doi.org/10.1038/s42003-022-03672-7	https://vu.data.surfsara.nl/index.php/s/CsYkvRM71Xf5ZPo
Coffee Consumption			105037	EUR	both					https://doi.org/10.1371/journal.pgen.1010162	http://ftp.ebi.ac.uk/pub/databases/gwas/summary_statistics/GCST90096001-GCST90097000/GCST90096894/
Overall Healthy Diet			258758	EUR	both					https://doi.org/10.1371/journal.pgen.1010162	http://ftp.ebi.ac.uk/pub/databases/gwas/summary_statistics/GCST90096001-GCST90097000/GCST90096893/
Atrial Fibrillation	60620	970216	1030836	EUR	both					https://doi.org/10.1038/s41588-018-0171-3	https://csg.sph.umich.edu/willer/public/afib2018/
Estimated Glomerular Filtration Rate			765348	EUR	both					https://doi.org/10.1038/s41588-019-0407-x	http://ckdgen.imbi.uni-freiburg.de/files/Wuttke2019/20171016_MW_eGFR_overall_ALL_nstud61.dbgap.txt.gz
Waist-hip Ratio			697734	EUR	both					https://doi.org/10.1093/hmg/ddy327	https://zenodo.org/records/1251813
BMI			694649	EUR	both					https://doi.org/10.1093/hmg/ddy327	https://zenodo.org/records/1251813
Height			1619944	EUR	both					https://doi.org/10.1038/s41586-022-05275-y	https://portals.broadinstitute.org/collaboration/giant/index.php/GIANT_consortium_data_files#Height_GWAS_Summary_Statistics
Insulin Resistance Marker TG:HDL-C			402398	EUR	both					https://doi.org/10.1038/s41588-023-01625-2	http://ftp.ebi.ac.uk/pub/databases/gwas/summary_statistics/GCST90295001-GCST90296000/GCST90295949/
Coronary Artery Disease	181522	984168	1165690	EUR	both					https://doi.org/10.1038/s41588-022-01233-6
Broad Depression	170756	329443	500199	EUR	both	0.341376				https://doi.org/10.1038/s41593-018-0326-7	https://datashare.ed.ac.uk/handle/10283/3203
Diverticular Disease	31964	419135	451099	EUR	both	0.0708581				https://doi.org/10.1136/gutjnl-2018-317619	http://ftp.ebi.ac.uk/pub/databases/gwas/summary_statistics/GCST008001-GCST009000/GCST008105/
Insomnia			386533	EUR	both					https://doi.org/10.1038/s41588-018-0333-3	https://vu.data.surfsara.nl/index.php/s/ACjPo9hYZPy2zxl
Skeletal Age			4557	EUR	both					https://doi.org/10.1038%2Fs42003-021-02774-y	http://www.gefos.org/?q=content/skeletal-age-gwas-2021
Estimated Bone Mineral Density			426824	EUR	both					https://doi.org/10.1038/s41588-018-0302-x	http://www.gefos.org/?q=content/data-release-2018
Estradiol Levels (male)			11097	EUR	male					https://doi.org/10.1210/jc.2017-02060	http://www.gefos.org/?q=content/estrogen-gwas-2018
Estrone Levels (male)			11097	EUR	male					https://doi.org/10.1210/jc.2017-02060	http://www.gefos.org/?q=content/estrogen-gwas-2018
Skull Bone Mineral Density			43832	EUR	both					https://doi.org/10.1038/s42003-023-04869-0	http://www.gefos.org/?q=content/skull-bmd-gwas-2023-0
Fractures	53184	373611	426795	EUR	both	0.124613				https://doi.org/10.1038/s41588-018-0302-x	http://www.gefos.org/?q=content/data-release-2018
Carpal Tunnel Syndrome	12312	389344	401656	EUR	both	0.0306531				https://doi.org/10.1038/s41467-019-08993-6	https://doi.org/10.1038/s41467-019-08993-6
Heart Failure	115150	1550331	1665481	EUR	both	0.0691392				https://doi.org/10.1038%2Fs41467-022-34216-6	http://ftp.ebi.ac.uk/pub/databases/gwas/summary_statistics/GCST90162001-GCST90163000/GCST90162626/
Myasthenia gravis	5708	432028	437736	EUR	both	0.0130398				https://doi.org/10.1038/s41467-024-53595-6	http://ftp.ebi.ac.uk/pub/databases/gwas/summary_statistics/GCST90432001-GCST90433000/GCST90432156/
Anxiety score			126569	EUR	both					https://doi.org/10.1111/pcn.13742	http://ftp.ebi.ac.uk/pub/databases/gwas/summary_statistics/GCST90429001-GCST90430000/GCST90429699/
Education Attainment			765283	EUR	both					https://doi.org/10.1038/s41588-022-01016-z	https://www.thessgac.org/
ADHD	38691	186843	225534	EUR	both	0.17	0.046			https://doi.org/10.1038/s41588-022-01285-8	PGC
Schizophrenia	53386	77258	130644	EUR	both	0.4	0.0031			https://doi.org/10.1038/s41586-022-04434-5	PGC
Bipolar Disorder	41917	371549	413466	EUR	both	0.1	0.01			https://doi.org/10.1038/s41588-021-00857-4	PGC
Anorexia Nervosa	16992	55525	72517	EUR	both	0.23	0.0048			https://doi.org/10.1038/s41588-019-0439-2	PGC
Autism Spectrum Disorder	18382	27969	46351	EUR	both	0.4	0.0073			https://doi.org/10.1038/s41588-019-0344-8	PGC
COVID19 HGI R7 A2: Very severe respiratory confirmed covid vs. Population	13769	1072442	1086211	EUR	both	0.013				https://doi.org/10.1101/2021.11.08.21265944	https://storage.googleapis.com/covid19-hg-public/freeze_7/results/20220403/pop_spec/sumstats/COVID19_HGI_A2_ALL_eur_leave23andme_20220403.tsv.gz
COVID19 HGI R7 B2: Hospitalized covid vs. Population	32519	2062805	2095324	EUR	both	0.016				https://doi.org/10.1101/2021.11.08.21265944	https://storage.googleapis.com/covid19-hg-public/freeze_7/results/20220403/pop_spec/sumstats/COVID19_HGI_B2_ALL_eur_leave23andme_20220403.tsv.gz
COVID19 HGI R7 C2: Covid vs. Population	122616	2475240	2597856	EUR	both	0.047				https://doi.org/10.1101/2021.11.08.21265944	https://storage.googleapis.com/covid19-hg-public/freeze_7/results/20220403/pop_spec/sumstats/COVID19_HGI_C2_ALL_eur_leave23andme_20220403.tsv.gz
Progressive Supranuclear Palsy	446	3463	3909	EUR	both					https://doi.org/10.1038/s41431-025-01872-3	http://ftp.ebi.ac.uk/pub/databases/gwas/summary_statistics/GCST90565001-GCST90566000/GCST90565775
Immature fraction of reticulocytes variance			396407	EUR	both					https://doi.org/10.1038/s41467-025-59525-4	http://ftp.ebi.ac.uk/pub/databases/gwas/summary_statistics/GCST90565001-GCST90566000/GCST90565679
Plateletcrit variance			390802	EUR	both					https://doi.org/10.1038/s41467-025-59525-4	http://ftp.ebi.ac.uk/pub/databases/gwas/summary_statistics/GCST90565001-GCST90566000/GCST90565680
Lymphocyte count variance			407276	EUR	both					https://doi.org/10.1038/s41467-025-59525-4
Basophil count variance			404717	EUR	both					https://doi.org/10.1038/s41467-025-59525-4
Reticulocyte count variance			396719	EUR	both					https://doi.org/10.1038/s41467-025-59525-4
Hematocrit variance			408111	EUR	both					https://doi.org/10.1038/s41467-025-59525-4
Hemoglobin concentration variance			407738	EUR	both					https://doi.org/10.1038/s41467-025-59525-4
High light scatter reticulocyte count variance			400333	EUR	both					https://doi.org/10.1038/s41467-025-59525-4
High light scatter reticulocyte percentage of red cells variance			400437	EUR	both					https://doi.org/10.1038/s41467-025-59525-4
Basophil percentage of white cells variance			404531	EUR	both					https://doi.org/10.1038/s41467-025-59525-4
Eosinophil count variance			406469	EUR	both					https://doi.org/10.1038/s41467-025-59525-4
Eosinophil percentage of white cells variance			406416	EUR	both					https://doi.org/10.1038/s41467-025-59525-4
Lymphocyte percentage of white cells variance			407318	EUR	both					https://doi.org/10.1038/s41467-025-59525-4
Mean corpuscular hemoglobin concentration variance			407849	EUR	both					https://doi.org/10.1038/s41467-025-59525-4
Mean corpuscular hemoglobin variance			406516	EUR	both					https://doi.org/10.1038/s41467-025-59525-4
Mean corpuscular volume variance			407156	EUR	both					https://doi.org/10.1038/s41467-025-59525-4
Mean platelet volume variance			391597	EUR	both					https://doi.org/10.1038/s41467-025-59525-4
Mean reticulocyte volume variance			393244	EUR	both					https://doi.org/10.1038/s41467-025-59525-4
Mean spheric corpuscular volume variance			397436	EUR	both					https://doi.org/10.1038/s41467-025-59525-4
Monocyte count variance			403993	EUR	both					https://doi.org/10.1038/s41467-025-59525-4
Monocyte percentage of white cells variance			403135	EUR	both					https://doi.org/10.1038/s41467-025-59525-4
Neutrophil count variance			406787	EUR	both					https://doi.org/10.1038/s41467-025-59525-4
Neutrophil percentage of white cells variance			407113	EUR	both					https://doi.org/10.1038/s41467-025-59525-4
Platelet count variance			391231	EUR	both					https://doi.org/10.1038/s41467-025-59525-4
Platelet distribution width variance			391449	EUR	both					https://doi.org/10.1038/s41467-025-59525-4
Red blood cell count variance			408068	EUR	both					https://doi.org/10.1038/s41467-025-59525-4
Red cell distribution width variance			404440	EUR	both					https://doi.org/10.1038/s41467-025-59525-4
Reticulocyte fraction of red cells variance			396810	EUR	both					https://doi.org/10.1038/s41467-025-59525-4
White blood cell count variance			408031	EUR	both					https://doi.org/10.1038/s41467-025-59525-4

## Sheet: S2
Supplementary table 2. List of phenotypes used as targets in the polygenie implementation in the GCAT cohort
Variable	Description	Class	Domain	Type	Sex	prevalence_male	prevalence_female	prevalence_both
A04	Other bacterial intestinal infections	ICD_codes	Certain infectious and parasitic diseases	binary	both	0.00228311	0.00290276	0.00262839
A08	Viral and other specified intestinal infections	ICD_codes	Certain infectious and parasitic diseases	binary	both	0.0356164	0.0446299	0.0406389
A09	Infectious gastroenteritis and colitis, unspecified	ICD_codes	Certain infectious and parasitic diseases	binary	both	0.242922	0.273585	0.260008
A15	Respiratory tuberculosis	ICD_codes	Certain infectious and parasitic diseases	binary	both	0.00456621	0.00507983	0.00485241
A37	Whooping cough	ICD_codes	Certain infectious and parasitic diseases	binary	both	0.00228311	0.00181422	0.00202184
A41	Other sepsis	ICD_codes	Certain infectious and parasitic diseases	binary	both	0.00547945	0.00181422	0.00343712
A49	Bacterial infection of unspecified site	ICD_codes	Certain infectious and parasitic diseases	binary	both	0.00228311	0.00362845	0.00303275
A56	Other sexually transmitted chlamydial diseases	ICD_codes	Certain infectious and parasitic diseases	binary	both	0	0.00435414	0.0024262
A59	Trichomoniasis	ICD_codes	Certain infectious and parasitic diseases	binary	both	0	0.00435414	0.0024262
A60	Anogenital herpesviral [herpes simplex] infections	ICD_codes	Certain infectious and parasitic diseases	binary	both	0.00410959	0.00399129	0.00404367
A63	Other predominantly sexually transmitted diseases, not elsewhere classified	ICD_codes	Certain infectious and parasitic diseases	binary	both	0.00913242	0.011611	0.0105135
B00	Herpesviral [herpes simplex] infections	ICD_codes	Certain infectious and parasitic diseases	binary	both	0.0242009	0.0602322	0.0442782
B01	Varicella [chickenpox]	ICD_codes	Certain infectious and parasitic diseases	binary	both	0.0123288	0.0406386	0.0281035
B02	Zoster [herpes zoster]	ICD_codes	Certain infectious and parasitic diseases	binary	both	0.0634703	0.101597	0.0847149
B05	Measles	ICD_codes	Certain infectious and parasitic diseases	binary	both	0.00273973	0.00435414	0.0036393
B07	Viral warts	ICD_codes	Certain infectious and parasitic diseases	binary	both	0.139269	0.161103	0.151436
B08	Other viral infections characterized by skin and mucous membrane lesions, not elsewhere classified	ICD_codes	Certain infectious and parasitic diseases	binary	both	0.00730594	0.0145138	0.0113223
B09	Unspecified viral infection characterized by skin and mucous membrane lesions	ICD_codes	Certain infectious and parasitic diseases	binary	both	0.00182648	0.00362845	0.00283057
B15	Acute hepatitis A	ICD_codes	Certain infectious and parasitic diseases	binary	both	0.00228311	0.00217707	0.00222402
B18	Chronic viral hepatitis	ICD_codes	Certain infectious and parasitic diseases	binary	both	0.00547945	0.00362845	0.00444804
B26	Mumps	ICD_codes	Certain infectious and parasitic diseases	binary	both	0.00456621	0.00181422	0.00303275
B27	Infectious mononucleosis	ICD_codes	Certain infectious and parasitic diseases	binary	both	0.00136986	0.0065312	0.00424586
B30	Viral conjunctivitis	ICD_codes	Certain infectious and parasitic diseases	binary	both	0.0159817	0.0177794	0.0169834
B33	Other viral diseases, not elsewhere classified	ICD_codes	Certain infectious and parasitic diseases	binary	both	0.0155251	0.0126996	0.0139507
B34	Viral infection of unspecified site	ICD_codes	Certain infectious and parasitic diseases	binary	both	0.235616	0.28447	0.262839
B35	Dermatophytosis	ICD_codes	Certain infectious and parasitic diseases	binary	both	0.136986	0.186139	0.164375
B36	Other superficial mycoses	ICD_codes	Certain infectious and parasitic diseases	binary	both	0.0465753	0.0359216	0.0406389
B37	Candidiasis	ICD_codes	Certain infectious and parasitic diseases	binary	both	0.0506849	0.139695	0.100283
B48	Other mycoses, not elsewhere classified	ICD_codes	Certain infectious and parasitic diseases	binary	both	0.0232877	0.025762	0.0246664
B49	Unspecified mycosis	ICD_codes	Certain infectious and parasitic diseases	binary	both	0.0511416	0.0645864	0.0586332
B80	Enterobiasis	ICD_codes	Certain infectious and parasitic diseases	binary	both	0.00319635	0.00616836	0.00485241
B82	Unspecified intestinal parasitism	ICD_codes	Certain infectious and parasitic diseases	binary	both	0.00593607	0.00435414	0.00505459
B85	Pediculosis and phthiriasis	ICD_codes	Certain infectious and parasitic diseases	binary	both	0.00136986	0.00290276	0.00222402
B86	Scabies	ICD_codes	Certain infectious and parasitic diseases	binary	both	0.0164384	0.0203193	0.0186009
B89	Unspecified parasitic disease	ICD_codes	Certain infectious and parasitic diseases	binary	both	0.0086758	0.0148766	0.012131
B94	Sequelae of other and unspecified infectious and parasitic diseases	ICD_codes	Certain infectious and parasitic diseases	binary	both	0.00228311	0.00181422	0.00202184
B95	Streptococcus, Staphylococcus, and Enterococcus as the cause of diseases classified elsewhere	ICD_codes	Certain infectious and parasitic diseases	binary	both	0.0173516	0.00725689	0.0117266
B96	Other bacterial agents as the cause of diseases classified elsewhere	ICD_codes	Certain infectious and parasitic diseases	binary	both	0.0689498	0.114296	0.0942175
B97	Viral agents as the cause of diseases classified elsewhere	ICD_codes	Certain infectious and parasitic diseases	binary	both	0.083105	0.104499	0.0950263
B99	Other and unspecified infectious diseases	ICD_codes	Certain infectious and parasitic diseases	binary	both	0.0292237	0.0399129	0.0351799
C18	Malignant neoplasm of colon	ICD_codes	Neoplasms	binary	both	0.0123288	0.00834543	0.0101092
C20	Malignant neoplasm of rectum	ICD_codes	Neoplasms	binary	both	0.00502283	0.00253991	0.0036393
C34	Malignant neoplasm of bronchus and lung	ICD_codes	Neoplasms	binary	both	0.00958904	0.00471698	0.00687424
C43	Malignant melanoma of skin	ICD_codes	Neoplasms	binary	both	0.00502283	0.00580552	0.00545896
C44	Other and unspecified malignant neoplasm of skin	ICD_codes	Neoplasms	binary	both	0.0378995	0.0482583	0.0436717
C50	Malignant neoplasm of breast	ICD_codes	Neoplasms	binary	both	0	0.0312046	0.0173878
C54	Malignant neoplasm of corpus uteri	ICD_codes	Neoplasms	binary	both	0	0.00507983	0.00283057
C61	Malignant neoplasm of prostate	ICD_codes	Neoplasms	binary	both	0.026484	0	0.0117266
C64	Malignant neoplasm of kidney, except renal pelvis	ICD_codes	Neoplasms	binary	both	0.00456621	0.00290276	0.0036393
C67	Malignant neoplasm of bladder	ICD_codes	Neoplasms	binary	both	0.00684932	0.00290276	0.00465022
C77	Secondary and unspecified malignant neoplasm of lymph nodes	ICD_codes	Neoplasms	binary	both	0.0105023	0.0108853	0.0107157
C78	Secondary malignant neoplasm of respiratory and digestive organs	ICD_codes	Neoplasms	binary	both	0.0114155	0.00725689	0.00909826
C79	Secondary malignant neoplasm of other and unspecified sites	ICD_codes	Neoplasms	binary	both	0.0105023	0.00580552	0.00788516
C80	Malignant neoplasm without specification of site	ICD_codes	Neoplasms	binary	both	0.00319635	0.00217707	0.00262839
C91	Lymphoid leukemia	ICD_codes	Neoplasms	binary	both	0.00273973	0.00145138	0.00202184
C96	Other and unspecified malignant neoplasms of lymphoid, hematopoietic and related tissue	ICD_codes	Neoplasms	binary	both	0.00228311	0.00181422	0.00202184
D02	Carcinoma in situ of middle ear and respiratory system	ICD_codes	Neoplasms	binary	both	0.000913242	0.00362845	0.0024262
D04	Carcinoma in situ of skin	ICD_codes	Neoplasms	binary	both	0.00319635	0.00217707	0.00262839
D05	Carcinoma in situ of breast	ICD_codes	Neoplasms	binary	both	0	0.00399129	0.00222402
D06	Carcinoma in situ of cervix uteri	ICD_codes	Neoplasms	binary	both	0	0.00870827	0.00485241
D09	Carcinoma in situ of other and unspecified sites	ICD_codes	Neoplasms	binary	both	0.00319635	0.00290276	0.00303275
D10	Benign neoplasm of mouth and pharynx	ICD_codes	Neoplasms	binary	both	0.00228311	0.00217707	0.00222402
D11	Benign neoplasm of major salivary glands	ICD_codes	Neoplasms	binary	both	0.00182648	0.00290276	0.0024262
D12	Benign neoplasm of colon, rectum, anus and anal canal	ICD_codes	Neoplasms	binary	both	0.110959	0.0787373	0.0930044
D13	Benign neoplasm of other and ill-defined parts of digestive system	ICD_codes	Neoplasms	binary	both	0.013242	0.00689405	0.00970481
D14	Benign neoplasm of middle ear and respiratory system	ICD_codes	Neoplasms	binary	both	0.00273973	0.00145138	0.00202184
D16	Benign neoplasm of bone and articular cartilage	ICD_codes	Neoplasms	binary	both	0.00502283	0.00471698	0.00485241
D17	Benign lipomatous neoplasm	ICD_codes	Neoplasms	binary	both	0.126484	0.117562	0.121512
D18	Hemangioma and lymphangioma, any site	ICD_codes	Neoplasms	binary	both	0.0324201	0.0402758	0.0367974
D21	Other benign neoplasms of connective and other soft tissue	ICD_codes	Neoplasms	binary	both	0.0086758	0.00943396	0.00909826
D22	Melanocytic nevi	ICD_codes	Neoplasms	binary	both	0.116895	0.162917	0.142539
D23	Other benign neoplasms of skin	ICD_codes	Neoplasms	binary	both	0.145662	0.16582	0.156894
D24	Benign neoplasm of breast	ICD_codes	Neoplasms	binary	both	0.000456621	0.0439042	0.0246664
D25	Leiomyoma of uterus	ICD_codes	Neoplasms	binary	both	0	0.130624	0.0727861
D27	Benign neoplasm of ovary	ICD_codes	Neoplasms	binary	both	0	0.0253991	0.0141529
D28	Benign neoplasm of other and unspecified female genital organs	ICD_codes	Neoplasms	binary	both	0	0.00362845	0.00202184
D29	Benign neoplasm of male genital organs	ICD_codes	Neoplasms	binary	both	0.00410959	0.000362845	0.00202184
D30	Benign neoplasm of urinary organs	ICD_codes	Neoplasms	binary	both	0.000913242	0.00362845	0.0024262
D32	Benign neoplasm of meninges	ICD_codes	Neoplasms	binary	both	0.00182648	0.00290276	0.0024262
D33	Benign neoplasm of brain and other parts of central nervous system	ICD_codes	Neoplasms	binary	both	0.00182648	0.00253991	0.00222402
D34	Benign neoplasm of thyroid gland	ICD_codes	Neoplasms	binary	both	0.000456621	0.00399129	0.0024262
D35	Benign neoplasm of other and unspecified endocrine glands	ICD_codes	Neoplasms	binary	both	0.00730594	0.0130624	0.0105135
D36	Benign neoplasm of other and unspecified sites	ICD_codes	Neoplasms	binary	both	0.00273973	0.00616836	0.00465022
D37	Neoplasm of uncertain behavior of oral cavity and digestive organs	ICD_codes	Neoplasms	binary	both	0.00273973	0.00217707	0.0024262
D47	Other neoplasms of uncertain behavior of lymphoid, hematopoietic and related tissue	ICD_codes	Neoplasms	binary	both	0.00776256	0.00907112	0.00849171
D48	Neoplasm of uncertain behavior of other and unspecified sites	ICD_codes	Neoplasms	binary	both	0.00319635	0.00834543	0.00606551
D49	Neoplasms of unspecified behavior	ICD_codes	Neoplasms	binary	both	0.00410959	0.00435414	0.00424586
D50	Iron deficiency anemia	ICD_codes	Diseases of the blood and blood-forming organs and certain disorders involving the immune mechanism	binary	both	0.0625571	0.231495	0.156692
D51	Vitamin B12 deficiency anemia	ICD_codes	Diseases of the blood and blood-forming organs and certain disorders involving the immune mechanism	binary	both	0.00319635	0.00544267	0.00444804
D52	Folate deficiency anemia	ICD_codes	Diseases of the blood and blood-forming organs and certain disorders involving the immune mechanism	binary	both	0.00136986	0.00253991	0.00202184
D53	Other nutritional anemias	ICD_codes	Diseases of the blood and blood-forming organs and certain disorders involving the immune mechanism	binary	both	0.00273973	0.00217707	0.0024262
D56	Thalassemia	ICD_codes	Diseases of the blood and blood-forming organs and certain disorders involving the immune mechanism	binary	both	0.00456621	0.00362845	0.00404367
D61	Other aplastic anemias and other bone marrow failure syndromes	ICD_codes	Diseases of the blood and blood-forming organs and certain disorders involving the immune mechanism	binary	both	0.00547945	0.00217707	0.0036393
D62	Acute posthemorrhagic anemia	ICD_codes	Diseases of the blood and blood-forming organs and certain disorders involving the immune mechanism	binary	both	0.00958904	0.00943396	0.00950263
D63	Anemia in chronic diseases classified elsewhere	ICD_codes	Diseases of the blood and blood-forming organs and certain disorders involving the immune mechanism	binary	both	0.00319635	0.00253991	0.00283057
D64	Other anemias	ICD_codes	Diseases of the blood and blood-forming organs and certain disorders involving the immune mechanism	binary	both	0.0543379	0.104136	0.0820865
D68	Other coagulation defects	ICD_codes	Diseases of the blood and blood-forming organs and certain disorders involving the immune mechanism	binary	both	0.00456621	0.00761974	0.00626769
D69	Purpura and other hemorrhagic conditions	ICD_codes	Diseases of the blood and blood-forming organs and certain disorders involving the immune mechanism	binary	both	0.0237443	0.0145138	0.0186009
D70	Neutropenia	ICD_codes	Diseases of the blood and blood-forming organs and certain disorders involving the immune mechanism	binary	both	0.0150685	0.0166909	0.0159725
D72	Other disorders of white blood cells	ICD_codes	Diseases of the blood and blood-forming organs and certain disorders involving the immune mechanism	binary	both	0.0223744	0.0264877	0.0246664
D75	Other and unspecified diseases of blood and blood-forming organs	ICD_codes	Diseases of the blood and blood-forming organs and certain disorders involving the immune mechanism	binary	both	0.030137	0.0217707	0.0254751
E00	Congenital iodine-deficiency syndrome	ICD_codes	Endocrine, nutritional and metabolic diseases	binary	both	0.000913242	0.00616836	0.00384149
E01	Iodine-deficiency related thyroid disorders and allied conditions	ICD_codes	Endocrine, nutritional and metabolic diseases	binary	both	0	0.00399129	0.00222402
E02	Subclinical iodine-deficiency hypothyroidism	ICD_codes	Endocrine, nutritional and metabolic diseases	binary	both	0.0191781	0.0711176	0.0481197
E03	Other hypothyroidism	ICD_codes	Endocrine, nutritional and metabolic diseases	binary	both	0.0351598	0.144775	0.0962394
E04	Other nontoxic goiter	ICD_codes	Endocrine, nutritional and metabolic diseases	binary	both	0.0210046	0.0776488	0.0525677
E05	Thyrotoxicosis [hyperthyroidism]	ICD_codes	Endocrine, nutritional and metabolic diseases	binary	both	0.00913242	0.0264877	0.0188031
E06	Thyroiditis	ICD_codes	Endocrine, nutritional and metabolic diseases	binary	both	0.00913242	0.0199565	0.0151638
E07	Other disorders of thyroid	ICD_codes	Endocrine, nutritional and metabolic diseases	binary	both	0.00136986	0.00362845	0.00262839
E10	Type 1 diabetes mellitus	ICD_codes	Endocrine, nutritional and metabolic diseases	binary	both	0.00273973	0.00181422	0.00222402
E11	Type 2 diabetes mellitus	ICD_codes	Endocrine, nutritional and metabolic diseases	binary	both	0.114155	0.0725689	0.0909826
E13	Other specified diabetes mellitus	ICD_codes	Endocrine, nutritional and metabolic diseases	binary	both	0.00730594	0.00290276	0.00485241
E16	Other disorders of pancreatic internal secretion	ICD_codes	Endocrine, nutritional and metabolic diseases	binary	both	0.00456621	0.00362845	0.00404367
E21	Hyperparathyroidism and other disorders of parathyroid gland	ICD_codes	Endocrine, nutritional and metabolic diseases	binary	both	0.00547945	0.0141509	0.0103114
E22	Hyperfunction of pituitary gland	ICD_codes	Endocrine, nutritional and metabolic diseases	binary	both	0.00228311	0.00798258	0.00545896
E27	Other disorders of adrenal gland	ICD_codes	Endocrine, nutritional and metabolic diseases	binary	both	0.000913242	0.0032656	0.00222402
E28	Ovarian dysfunction	ICD_codes	Endocrine, nutritional and metabolic diseases	binary	both	0	0.0243106	0.0135463
E34	Other endocrine disorders	ICD_codes	Endocrine, nutritional and metabolic diseases	binary	both	0.00593607	0.00507983	0.00545896
E53	Deficiency of other B group vitamins	ICD_codes	Endocrine, nutritional and metabolic diseases	binary	both	0.0219178	0.0290276	0.0258795
E55	Vitamin D deficiency	ICD_codes	Endocrine, nutritional and metabolic diseases	binary	both	0.0410959	0.12881	0.0899717
E61	Deficiency of other nutrient elements	ICD_codes	Endocrine, nutritional and metabolic diseases	binary	both	0.0374429	0.107402	0.0764254
E63	Other nutritional deficiencies	ICD_codes	Endocrine, nutritional and metabolic diseases	binary	both	0.00136986	0.00544267	0.0036393
E66	Overweight and obesity	ICD_codes	Endocrine, nutritional and metabolic diseases	binary	both	0.367123	0.374456	0.371209
E73	Lactose intolerance	ICD_codes	Endocrine, nutritional and metabolic diseases	binary	both	0.00228311	0.00834543	0.00566114
E74	Other disorders of carbohydrate metabolism	ICD_codes	Endocrine, nutritional and metabolic diseases	binary	both	0.00182648	0.00471698	0.00343712
E78	Disorders of lipoprotein metabolism and other lipidemias	ICD_codes	Endocrine, nutritional and metabolic diseases	binary	both	0.4621	0.427794	0.442984
E79	Disorders of purine and pyrimidine metabolism	ICD_codes	Endocrine, nutritional and metabolic diseases	binary	both	0.083105	0.0188679	0.047311
E80	Disorders of porphyrin and bilirubin metabolism	ICD_codes	Endocrine, nutritional and metabolic diseases	binary	both	0.0141553	0.00544267	0.00930044
E83	Disorders of mineral metabolism	ICD_codes	Endocrine, nutritional and metabolic diseases	binary	both	0.0219178	0.058418	0.0422564
E87	Other disorders of fluid, electrolyte and acid-base balance	ICD_codes	Endocrine, nutritional and metabolic diseases	binary	both	0.0269406	0.0199565	0.0230489
E88	Other and unspecified metabolic disorders	ICD_codes	Endocrine, nutritional and metabolic diseases	binary	both	0.00730594	0.00907112	0.00828953
E89	Postprocedural endocrine and metabolic complications and disorders, not elsewhere classified	ICD_codes	Endocrine, nutritional and metabolic diseases	binary	both	0.00456621	0.0134253	0.00950263
F05	Delirium due to known physiological condition	ICD_codes	Mental, Behavioral and Neurodevelopmental disorders	binary	both	0.00365297	0.00217707	0.00283057
F06	Other mental disorders due to known physiological condition	ICD_codes	Mental, Behavioral and Neurodevelopmental disorders	binary	both	0.00456621	0.00689405	0.00586332
F10	Alcohol related disorders	ICD_codes	Mental, Behavioral and Neurodevelopmental disorders	binary	both	0.083105	0.0181422	0.0469066
F12	Cannabis related disorders	ICD_codes	Mental, Behavioral and Neurodevelopmental disorders	binary	both	0.00547945	0.00253991	0.00384149
F13	Sedative, hypnotic, or anxiolytic related disorders	ICD_codes	Mental, Behavioral and Neurodevelopmental disorders	binary	both	0.00136986	0.00253991	0.00202184
F14	Cocaine related disorders	ICD_codes	Mental, Behavioral and Neurodevelopmental disorders	binary	both	0.00502283	0.00108853	0.00283057
F17	Nicotine dependence	ICD_codes	Mental, Behavioral and Neurodevelopmental disorders	binary	both	0.312785	0.310232	0.311363
F18	Inhalant related disorders	ICD_codes	Mental, Behavioral and Neurodevelopmental disorders	binary	both	0.0461187	0.0362845	0.0406389
F19	Other psychoactive substance related disorders	ICD_codes	Mental, Behavioral and Neurodevelopmental disorders	binary	both	0.00502283	0.00181422	0.00323494
F29	Unspecified psychosis not due to a substance or known physiological condition	ICD_codes	Mental, Behavioral and Neurodevelopmental disorders	binary	both	0.00319635	0.00362845	0.00343712
F31	Bipolar disorder	ICD_codes	Mental, Behavioral and Neurodevelopmental disorders	binary	both	0.00547945	0.0065312	0.00606551
F32	Major depressive disorder, single episode	ICD_codes	Mental, Behavioral and Neurodevelopmental disorders	binary	both	0.0968037	0.218433	0.164577
F33	Major depressive disorder, recurrent	ICD_codes	Mental, Behavioral and Neurodevelopmental disorders	binary	both	0.013242	0.0232221	0.0188031
F34	Persistent mood [affective] disorders	ICD_codes	Mental, Behavioral and Neurodevelopmental disorders	binary	both	0.0538813	0.128084	0.0952285
F39	Unspecified mood [affective] disorder	ICD_codes	Mental, Behavioral and Neurodevelopmental disorders	binary	both	0.03379	0.0983309	0.0697533
F40	Phobic anxiety disorders	ICD_codes	Mental, Behavioral and Neurodevelopmental disorders	binary	both	0.0146119	0.0228592	0.0192074
F41	Other anxiety disorders	ICD_codes	Mental, Behavioral and Neurodevelopmental disorders	binary	both	0.279452	0.467707	0.384351
F42	Obsessive-compulsive disorder	ICD_codes	Mental, Behavioral and Neurodevelopmental disorders	binary	both	0.00730594	0.00507983	0.00606551
F43	Reaction to severe stress, and adjustment disorders	ICD_codes	Mental, Behavioral and Neurodevelopmental disorders	binary	both	0.0808219	0.164369	0.127376
F44	Dissociative and conversion disorders	ICD_codes	Mental, Behavioral and Neurodevelopmental disorders	binary	both	0.00228311	0.00435414	0.00343712
F45	Somatoform disorders	ICD_codes	Mental, Behavioral and Neurodevelopmental disorders	binary	both	0.0150685	0.0228592	0.0194096
F48	Other nonpsychotic mental disorders	ICD_codes	Mental, Behavioral and Neurodevelopmental disorders	binary	both	0.00684932	0.0101597	0.00869389
F50	Eating disorders	ICD_codes	Mental, Behavioral and Neurodevelopmental disorders	binary	both	0.00136986	0.0123367	0.00748079
F51	Sleep disorders not due to a substance or known physiological condition	ICD_codes	Mental, Behavioral and Neurodevelopmental disorders	binary	both	0.0840183	0.151306	0.121512
F52	Sexual dysfunction not due to a substance or known physiological condition	ICD_codes	Mental, Behavioral and Neurodevelopmental disorders	binary	both	0.116438	0.00471698	0.0541852
F60	Specific personality disorders	ICD_codes	Mental, Behavioral and Neurodevelopmental disorders	binary	both	0.0178082	0.0192308	0.0186009
F63	Impulse disorders	ICD_codes	Mental, Behavioral and Neurodevelopmental disorders	binary	both	0.00456621	0.00145138	0.00283057
F90	Attention-deficit hyperactivity disorders	ICD_codes	Mental, Behavioral and Neurodevelopmental disorders	binary	both	0.00319635	0.00362845	0.00343712
F99	Mental disorder, not otherwise specified	ICD_codes	Mental, Behavioral and Neurodevelopmental disorders	binary	both	0.00319635	0.00580552	0.00465022
G20	Parkinson's disease	ICD_codes	Diseases of the nervous system	binary	both	0.00273973	0.00145138	0.00202184
G25	Other extrapyramidal and movement disorders	ICD_codes	Diseases of the nervous system	binary	both	0.00958904	0.0214078	0.0161747
G31	Other degenerative diseases of nervous system, not elsewhere classified	ICD_codes	Diseases of the nervous system	binary	both	0.00958904	0.0141509	0.012131
G40	Epilepsy and recurrent seizures	ICD_codes	Diseases of the nervous system	binary	both	0.00821918	0.00907112	0.00869389
G43	Migraine	ICD_codes	Diseases of the nervous system	binary	both	0.0424658	0.133164	0.0930044
G44	Other headache syndromes	ICD_codes	Diseases of the nervous system	binary	both	0.0365297	0.0798258	0.0606551
G45	Transient cerebral ischemic attacks and related syndromes	ICD_codes	Diseases of the nervous system	binary	both	0.0150685	0.0152395	0.0151638
G47	Sleep disorders	ICD_codes	Diseases of the nervous system	binary	both	0.140183	0.0914369	0.113021
G50	Disorders of trigeminal nerve	ICD_codes	Diseases of the nervous system	binary	both	0.00821918	0.0101597	0.00930044
G51	Facial nerve disorders	ICD_codes	Diseases of the nervous system	binary	both	0.0114155	0.0134253	0.0125354
G56	Mononeuropathies of upper limb	ICD_codes	Diseases of the nervous system	binary	both	0.0721461	0.1709	0.127173
G57	Mononeuropathies of lower limb	ICD_codes	Diseases of the nervous system	binary	both	0.0187215	0.0453556	0.0335625
G58	Other mononeuropathies	ICD_codes	Diseases of the nervous system	binary	both	0.00365297	0.00435414	0.00404367
G60	Hereditary and idiopathic neuropathy	ICD_codes	Diseases of the nervous system	binary	both	0.00182648	0.00217707	0.00202184
G61	Inflammatory polyneuropathy	ICD_codes	Diseases of the nervous system	binary	both	0.00410959	0.00544267	0.00485241
G62	Other and unspecified polyneuropathies	ICD_codes	Diseases of the nervous system	binary	both	0.0127854	0.0123367	0.0125354
G64	Other disorders of peripheral nervous system	ICD_codes	Diseases of the nervous system	binary	both	0.00136986	0.00253991	0.00202184
G72	Other and unspecified myopathies	ICD_codes	Diseases of the nervous system	binary	both	0.00730594	0.00362845	0.00525677
G81	Hemiplegia and hemiparesis	ICD_codes	Diseases of the nervous system	binary	both	0.00547945	0.00435414	0.00485241
G83	Other paralytic syndromes	ICD_codes	Diseases of the nervous system	binary	both	0.00228311	0.00217707	0.00222402
G89	Pain, not elsewhere classified	ICD_codes	Diseases of the nervous system	binary	both	0.0392694	0.0475327	0.0438738
G90	Disorders of autonomic nervous system	ICD_codes	Diseases of the nervous system	binary	both	0.00228311	0.00217707	0.00222402
G93	Other disorders of brain	ICD_codes	Diseases of the nervous system	binary	both	0.00593607	0.0119739	0.00930044
G96	Other disorders of central nervous system	ICD_codes	Diseases of the nervous system	binary	both	0.00365297	0.00181422	0.00262839
G97	Intraoperative and postprocedural complications and disorders of nervous system, not elsewhere classified	ICD_codes	Diseases of the nervous system	binary	both	0.00365297	0.00362845	0.0036393
H00	Hordeolum and chalazion	ICD_codes	Diseases of the eye and adnexa	binary	both	0.0689498	0.088897	0.0800647
H01	Other inflammation of eyelid	ICD_codes	Diseases of the eye and adnexa	binary	both	0.0424658	0.0591437	0.051759
H02	Other disorders of eyelid	ICD_codes	Diseases of the eye and adnexa	binary	both	0.0237443	0.030479	0.027497
H04	Disorders of lacrimal system	ICD_codes	Diseases of the eye and adnexa	binary	both	0.0214612	0.0634978	0.0448848
H05	Disorders of orbit	ICD_codes	Diseases of the eye and adnexa	binary	both	0.00182648	0.00362845	0.00283057
H10	Conjunctivitis	ICD_codes	Diseases of the eye and adnexa	binary	both	0.16895	0.237663	0.207238
H11	Other disorders of conjunctiva	ICD_codes	Diseases of the eye and adnexa	binary	both	0.0474886	0.0573295	0.0529721
H15	Disorders of sclera	ICD_codes	Diseases of the eye and adnexa	binary	both	0.00776256	0.00870827	0.00828953
H16	Keratitis	ICD_codes	Diseases of the eye and adnexa	binary	both	0.0392694	0.0486212	0.0444804
H18	Other disorders of cornea	ICD_codes	Diseases of the eye and adnexa	binary	both	0.00593607	0.00689405	0.00646987
H20	Iridocyclitis	ICD_codes	Diseases of the eye and adnexa	binary	both	0.00593607	0.00870827	0.00748079
H25	Age-related cataract	ICD_codes	Diseases of the eye and adnexa	binary	both	0.0506849	0.0769231	0.0653053
H26	Other cataract	ICD_codes	Diseases of the eye and adnexa	binary	both	0.0324201	0.0446299	0.0392236
H33	Retinal detachments and breaks	ICD_codes	Diseases of the eye and adnexa	binary	both	0.0155251	0.0130624	0.0141529
H34	Retinal vascular occlusions	ICD_codes	Diseases of the eye and adnexa	binary	both	0.00136986	0.00290276	0.00222402
H35	Other retinal disorders	ICD_codes	Diseases of the eye and adnexa	binary	both	0.0178082	0.0214078	0.019814
H40	Glaucoma	ICD_codes	Diseases of the eye and adnexa	binary	both	0.0561644	0.0533382	0.0545896
H43	Disorders of vitreous body	ICD_codes	Diseases of the eye and adnexa	binary	both	0.0315068	0.0609579	0.0479175
H44	Disorders of globe	ICD_codes	Diseases of the eye and adnexa	binary	both	0.00182648	0.00435414	0.00323494
H50	Other strabismus	ICD_codes	Diseases of the eye and adnexa	binary	both	0.00365297	0.00362845	0.0036393
H51	Other disorders of binocular movement	ICD_codes	Diseases of the eye and adnexa	binary	both	0.00273973	0.00253991	0.00262839
H52	Disorders of refraction and accommodation	ICD_codes	Diseases of the eye and adnexa	binary	both	0.0671233	0.102685	0.0869389
H53	Visual disturbances	ICD_codes	Diseases of the eye and adnexa	binary	both	0.103196	0.16582	0.138091
H54	Blindness and low vision	ICD_codes	Diseases of the eye and adnexa	binary	both	0.0954338	0.124819	0.111808
H57	Other disorders of eye and adnexa	ICD_codes	Diseases of the eye and adnexa	binary	both	0.0863014	0.121553	0.105944
H59	Intraoperative and postprocedural complications and disorders of eye and adnexa, not elsewhere classified	ICD_codes	Diseases of the eye and adnexa	binary	both	0.00136986	0.00253991	0.00202184
H60	Otitis externa	ICD_codes	Diseases of the ear and mastoid process	binary	both	0.144292	0.154209	0.149818
H61	Other disorders of external ear	ICD_codes	Diseases of the ear and mastoid process	binary	both	0.247489	0.233309	0.239588
H62	Disorders of external ear in diseases classified elsewhere	ICD_codes	Diseases of the ear and mastoid process	binary	both	0.00821918	0.0101597	0.00930044
H65	Nonsuppurative otitis media	ICD_codes	Diseases of the ear and mastoid process	binary	both	0.0968037	0.119376	0.109381
H66	Suppurative and unspecified otitis media	ICD_codes	Diseases of the ear and mastoid process	binary	both	0.0890411	0.104862	0.0978569
H68	Eustachian salpingitis and obstruction	ICD_codes	Diseases of the ear and mastoid process	binary	both	0.0114155	0.0156023	0.0137485
H71	Cholesteatoma of middle ear	ICD_codes	Diseases of the ear and mastoid process	binary	both	0.00182648	0.00362845	0.00283057
H72	Perforation of tympanic membrane	ICD_codes	Diseases of the ear and mastoid process	binary	both	0.0100457	0.0123367	0.0113223
H73	Other disorders of tympanic membrane	ICD_codes	Diseases of the ear and mastoid process	binary	both	0.000913242	0.0032656	0.00222402
H74	Other disorders of middle ear mastoid	ICD_codes	Diseases of the ear and mastoid process	binary	both	0.00182648	0.0032656	0.00262839
H80	Otosclerosis	ICD_codes	Diseases of the ear and mastoid process	binary	both	0.00410959	0.00399129	0.00404367
H81	Disorders of vestibular function	ICD_codes	Diseases of the ear and mastoid process	binary	both	0.111416	0.183962	0.15184
H90	Conductive and sensorineural hearing loss	ICD_codes	Diseases of the ear and mastoid process	binary	both	0.0273973	0.0166909	0.0214315
H91	Other and unspecified hearing loss	ICD_codes	Diseases of the ear and mastoid process	binary	both	0.142009	0.129536	0.135059
H92	Otalgia and effusion of ear	ICD_codes	Diseases of the ear and mastoid process	binary	both	0.0634703	0.100508	0.0841084
H93	Other disorders of ear, not elsewhere classified	ICD_codes	Diseases of the ear and mastoid process	binary	both	0.0981735	0.0896226	0.0934088
I08	Multiple valve diseases	ICD_codes	Diseases of the circulatory system	binary	both	0.00502283	0.00108853	0.00283057
I10	Essential (primary) hypertension	ICD_codes	Diseases of the circulatory system	binary	both	0.394977	0.278665	0.330166
I11	Hypertensive heart disease	ICD_codes	Diseases of the circulatory system	binary	both	0.0200913	0.00290276	0.0105135
I12	Hypertensive chronic kidney disease	ICD_codes	Diseases of the circulatory system	binary	both	0.00821918	0.00181422	0.00465022
I13	Hypertensive heart and chronic kidney disease	ICD_codes	Diseases of the circulatory system	binary	both	0.00502283	0.0032656	0.00404367
I15	Secondary hypertension	ICD_codes	Diseases of the circulatory system	binary	both	0.00319635	0.00399129	0.0036393
I20	Angina pectoris	ICD_codes	Diseases of the circulatory system	binary	both	0.0287671	0.0108853	0.0188031
I21	ST elevation (STEMI) and non-ST elevation (NSTEMI) myocardial infarction	ICD_codes	Diseases of the circulatory system	binary	both	0.0287671	0.00544267	0.0157703
I25	Chronic ischemic heart disease	ICD_codes	Diseases of the circulatory system	binary	both	0.0452055	0.00907112	0.0250708
I26	Pulmonary embolism	ICD_codes	Diseases of the circulatory system	binary	both	0.0114155	0.00471698	0.00768298
I27	Other pulmonary heart diseases	ICD_codes	Diseases of the circulatory system	binary	both	0.00365297	0.00253991	0.00303275
I30	Acute pericarditis	ICD_codes	Diseases of the circulatory system	binary	both	0.00913242	0.00290276	0.00566114
I31	Other diseases of pericardium	ICD_codes	Diseases of the circulatory system	binary	both	0.00365297	0.00181422	0.00262839
I34	Nonrheumatic mitral valve disorders	ICD_codes	Diseases of the circulatory system	binary	both	0.016895	0.0145138	0.0155681
I35	Nonrheumatic aortic valve disorders	ICD_codes	Diseases of the circulatory system	binary	both	0.0127854	0.00507983	0.00849171
I36	Nonrheumatic tricuspid valve disorders	ICD_codes	Diseases of the circulatory system	binary	both	0.00502283	0.00362845	0.00424586
I42	Cardiomyopathy	ICD_codes	Diseases of the circulatory system	binary	both	0.00684932	0.00253991	0.00444804
I44	Atrioventricular and left bundle-branch block	ICD_codes	Diseases of the circulatory system	binary	both	0.0260274	0.0123367	0.0183987
I45	Other conduction disorders	ICD_codes	Diseases of the circulatory system	binary	both	0.0479452	0.0177794	0.0311363
I47	Paroxysmal tachycardia	ICD_codes	Diseases of the circulatory system	binary	both	0.0109589	0.00979681	0.0103114
I48	Atrial fibrillation and flutter	ICD_codes	Diseases of the circulatory system	binary	both	0.0315068	0.0141509	0.0218358
I49	Other cardiac arrhythmias	ICD_codes	Diseases of the circulatory system	binary	both	0.0410959	0.0297533	0.0347756
I50	Heart failure	ICD_codes	Diseases of the circulatory system	binary	both	0.0141553	0.00580552	0.00950263
I51	Complications and ill-defined descriptions of heart disease	ICD_codes	Diseases of the circulatory system	binary	both	0.0200913	0.00943396	0.0141529
I61	Nontraumatic intracerebral hemorrhage	ICD_codes	Diseases of the circulatory system	binary	both	0.00319635	0.00181422	0.0024262
I63	Cerebral infarction	ICD_codes	Diseases of the circulatory system	binary	both	0.0150685	0.011611	0.0131419
I65	Occlusion and stenosis of precerebral arteries, not resulting in cerebral infarction	ICD_codes	Diseases of the circulatory system	binary	both	0.00456621	0.00181422	0.00303275
I67	Other cerebrovascular diseases	ICD_codes	Diseases of the circulatory system	binary	both	0.013242	0.0126996	0.0129397
I69	Sequelae of cerebrovascular disease	ICD_codes	Diseases of the circulatory system	binary	both	0.00547945	0.00834543	0.00707643
I70	Atherosclerosis	ICD_codes	Diseases of the circulatory system	binary	both	0.0182648	0.0134253	0.0155681
I71	Aortic aneurysm and dissection	ICD_codes	Diseases of the circulatory system	binary	both	0.00593607	0.00145138	0.00343712
I72	Other aneurysm	ICD_codes	Diseases of the circulatory system	binary	both	0.00182648	0.00290276	0.0024262
I73	Other peripheral vascular diseases	ICD_codes	Diseases of the circulatory system	binary	both	0.0178082	0.0166909	0.0171856
I77	Other disorders of arteries and arterioles	ICD_codes	Diseases of the circulatory system	binary	both	0.00410959	0.00544267	0.00485241
I78	Diseases of capillaries	ICD_codes	Diseases of the circulatory system	binary	both	0.00547945	0.0108853	0.00849171
I80	Phlebitis and thrombophlebitis	ICD_codes	Diseases of the circulatory system	binary	both	0.0205479	0.0283019	0.0248686
I82	Other venous embolism and thrombosis	ICD_codes	Diseases of the circulatory system	binary	both	0.0155251	0.0130624	0.0141529
I83	Varicose veins of lower extremities	ICD_codes	Diseases of the circulatory system	binary	both	0.0684932	0.154935	0.11666
I86	Varicose veins of other sites	ICD_codes	Diseases of the circulatory system	binary	both	0.0237443	0.00471698	0.0131419
I87	Other disorders of veins	ICD_codes	Diseases of the circulatory system	binary	both	0.043379	0.113208	0.0822887
I88	Nonspecific lymphadenitis	ICD_codes	Diseases of the circulatory system	binary	both	0.00136986	0.0032656	0.0024262
I89	Other noninfective disorders of lymphatic vessels and lymph nodes	ICD_codes	Diseases of the circulatory system	binary	both	0.00410959	0.00471698	0.00444804
I95	Hypotension	ICD_codes	Diseases of the circulatory system	binary	both	0.0219178	0.0228592	0.0224424
I97	Intraoperative and postprocedural complications and disorders of circulatory system, not elsewhere classified	ICD_codes	Diseases of the circulatory system	binary	both	0.0105023	0.00399129	0.00687424
I99	Other and unspecified disorders of circulatory system	ICD_codes	Diseases of the circulatory system	binary	both	0.00410959	0.00870827	0.00667206
J00	Acute nasopharyngitis [common cold]	ICD_codes	Diseases of the respiratory system	binary	both	0.4621	0.583454	0.529721
J01	Acute sinusitis	ICD_codes	Diseases of the respiratory system	binary	both	0.0858447	0.126996	0.108775
J02	Acute pharyngitis	ICD_codes	Diseases of the respiratory system	binary	both	0.282192	0.358491	0.324707
J03	Acute tonsillitis	ICD_codes	Diseases of the respiratory system	binary	both	0.150685	0.226052	0.192681
J04	Acute laryngitis and tracheitis	ICD_codes	Diseases of the respiratory system	binary	both	0.0452055	0.100145	0.0758188
J06	Acute upper respiratory infections of multiple and unspecified sites	ICD_codes	Diseases of the respiratory system	binary	both	0.150685	0.20283	0.179741
J09	Influenza due to certain identified influenza viruses	ICD_codes	Diseases of the respiratory system	binary	both	0.00136986	0.00290276	0.00222402
J10	Influenza due to other identified influenza virus	ICD_codes	Diseases of the respiratory system	binary	both	0.00684932	0.0101597	0.00869389
J11	Influenza due to unidentified influenza virus	ICD_codes	Diseases of the respiratory system	binary	both	0.193151	0.228592	0.212899
J12	Viral pneumonia, not elsewhere classified	ICD_codes	Diseases of the respiratory system	binary	both	0.0287671	0.0152395	0.0212293
J13	Pneumonia due to Streptococcus pneumoniae	ICD_codes	Diseases of the respiratory system	binary	both	0.00502283	0.00761974	0.00646987
J15	Bacterial pneumonia, not elsewhere classified	ICD_codes	Diseases of the respiratory system	binary	both	0.0205479	0.0181422	0.0192074
J18	Pneumonia, unspecified organism	ICD_codes	Diseases of the respiratory system	binary	both	0.0611872	0.0609579	0.0610594
J20	Acute bronchitis	ICD_codes	Diseases of the respiratory system	binary	both	0.180365	0.236212	0.211484
J21	Acute bronchiolitis	ICD_codes	Diseases of the respiratory system	binary	both	0.0255708	0.0264877	0.0260817
J22	Unspecified acute lower respiratory infection	ICD_codes	Diseases of the respiratory system	binary	both	0.142009	0.169448	0.157299
J30	Vasomotor and allergic rhinitis	ICD_codes	Diseases of the respiratory system	binary	both	0.167123	0.191582	0.180752
J31	Chronic rhinitis, nasopharyngitis and pharyngitis	ICD_codes	Diseases of the respiratory system	binary	both	0.0237443	0.0243106	0.0240598
J32	Chronic sinusitis	ICD_codes	Diseases of the respiratory system	binary	both	0.0182648	0.0312046	0.0254751
J33	Nasal polyp	ICD_codes	Diseases of the respiratory system	binary	both	0.0196347	0.00979681	0.0141529
J34	Other and unspecified disorders of nose and nasal sinuses	ICD_codes	Diseases of the respiratory system	binary	both	0.0881279	0.0529753	0.0685402
J35	Chronic diseases of tonsils and adenoids	ICD_codes	Diseases of the respiratory system	binary	both	0.013242	0.0108853	0.0119288
J36	Peritonsillar abscess	ICD_codes	Diseases of the respiratory system	binary	both	0.00319635	0.00362845	0.00343712
J38	Diseases of vocal cords and larynx, not elsewhere classified	ICD_codes	Diseases of the respiratory system	binary	both	0.0123288	0.0195936	0.0163769
J39	Other diseases of upper respiratory tract	ICD_codes	Diseases of the respiratory system	binary	both	0.00684932	0.00580552	0.00626769
J40	Bronchitis, not specified as acute or chronic	ICD_codes	Diseases of the respiratory system	binary	both	0.0926941	0.13897	0.11848
J41	Simple and mucopurulent chronic bronchitis	ICD_codes	Diseases of the respiratory system	binary	both	0.00273973	0.00181422	0.00222402
J42	Unspecified chronic bronchitis	ICD_codes	Diseases of the respiratory system	binary	both	0.0105023	0.0148766	0.0129397
J43	Emphysema	ICD_codes	Diseases of the respiratory system	binary	both	0.0123288	0.00544267	0.00849171
J44	Other chronic obstructive pulmonary disease	ICD_codes	Diseases of the respiratory system	binary	both	0.0456621	0.0319303	0.0380105
J45	Asthma	ICD_codes	Diseases of the respiratory system	binary	both	0.0625571	0.0899855	0.0778407
J47	Bronchiectasis	ICD_codes	Diseases of the respiratory system	binary	both	0.00958904	0.0119739	0.0109179
J69	Pneumonitis due to solids and liquids	ICD_codes	Diseases of the respiratory system	binary	both	0.00273973	0.00217707	0.0024262
J84	Other interstitial pulmonary diseases	ICD_codes	Diseases of the respiratory system	binary	both	0.00456621	0.00544267	0.00505459
J90	Pleural effusion, not elsewhere classified	ICD_codes	Diseases of the respiratory system	binary	both	0.00547945	0.00616836	0.00586332
J91	Pleural effusion in conditions classified elsewhere	ICD_codes	Diseases of the respiratory system	binary	both	0.00410959	0.00362845	0.00384149
J93	Pneumothorax and air leak	ICD_codes	Diseases of the respiratory system	binary	both	0.00547945	0.00290276	0.00404367
J95	Intraoperative and postprocedural complications and disorders of respiratory system, not elsewhere classified	ICD_codes	Diseases of the respiratory system	binary	both	0.00365297	0.00253991	0.00303275
J96	Respiratory failure, not elsewhere classified	ICD_codes	Diseases of the respiratory system	binary	both	0.0273973	0.0185051	0.0224424
J98	Other respiratory disorders	ICD_codes	Diseases of the respiratory system	binary	both	0.101826	0.117925	0.110797
K00	Disorders of tooth development and eruption	ICD_codes	Diseases of the digestive system	binary	both	0.0219178	0.0275762	0.0250708
K01	Embedded and impacted teeth	ICD_codes	Diseases of the digestive system	binary	both	0.0146119	0.0243106	0.0200162
K02	Dental caries	ICD_codes	Diseases of the digestive system	binary	both	0.0876712	0.0990566	0.0940154
K03	Other diseases of hard tissues of teeth	ICD_codes	Diseases of the digestive system	binary	both	0.0118721	0.0148766	0.0135463
K04	Diseases of pulp and periapical tissues	ICD_codes	Diseases of the digestive system	binary	both	0.0899543	0.119739	0.106551
K05	Gingivitis and periodontal diseases	ICD_codes	Diseases of the digestive system	binary	both	0.0712329	0.0968795	0.0855237
K06	Other disorders of gingiva and edentulous alveolar ridge	ICD_codes	Diseases of the digestive system	binary	both	0.00319635	0.00435414	0.00384149
K08	Other disorders of teeth and supporting structures	ICD_codes	Diseases of the digestive system	binary	both	0.16621	0.227141	0.200162
K09	Cysts of oral region, not elsewhere classified	ICD_codes	Diseases of the digestive system	binary	both	0.00410959	0.00217707	0.00303275
K11	Diseases of salivary glands	ICD_codes	Diseases of the digestive system	binary	both	0.0251142	0.0286647	0.0270926
K12	Stomatitis and related lesions	ICD_codes	Diseases of the digestive system	binary	both	0.0273973	0.0348331	0.0315406
K13	Other diseases of lip and oral mucosa	ICD_codes	Diseases of the digestive system	binary	both	0.0246575	0.032656	0.0291144
K14	Diseases of tongue	ICD_codes	Diseases of the digestive system	binary	both	0.0109589	0.0156023	0.0135463
K20	Esophagitis	ICD_codes	Diseases of the digestive system	binary	both	0.043379	0.0341074	0.0382127
K21	Gastro-esophageal reflux disease	ICD_codes	Diseases of the digestive system	binary	both	0.0936073	0.109942	0.102709
K22	Other diseases of esophagus	ICD_codes	Diseases of the digestive system	binary	both	0.0150685	0.0159652	0.0155681
K25	Gastric ulcer	ICD_codes	Diseases of the digestive system	binary	both	0.00593607	0.0101597	0.00828953
K26	Duodenal ulcer	ICD_codes	Diseases of the digestive system	binary	both	0.0164384	0.0108853	0.0133441
K27	Peptic ulcer, site unspecified	ICD_codes	Diseases of the digestive system	binary	both	0.00456621	0.0032656	0.00384149
K29	Gastritis and duodenitis	ICD_codes	Diseases of the digestive system	binary	both	0.10274	0.145501	0.126567
K30	Functional dyspepsia	ICD_codes	Diseases of the digestive system	binary	both	0.0753425	0.12881	0.105135
K31	Other diseases of stomach and duodenum	ICD_codes	Diseases of the digestive system	binary	both	0.0210046	0.0224964	0.0218358
K35	Acute appendicitis	ICD_codes	Diseases of the digestive system	binary	both	0.0260274	0.0177794	0.0214315
K37	Unspecified appendicitis	ICD_codes	Diseases of the digestive system	binary	both	0.00684932	0.00725689	0.00707643
K40	Inguinal hernia	ICD_codes	Diseases of the digestive system	binary	both	0.131963	0.0224964	0.0709664
K42	Umbilical hernia	ICD_codes	Diseases of the digestive system	binary	both	0.0374429	0.0203193	0.0279013
K43	Ventral hernia	ICD_codes	Diseases of the digestive system	binary	both	0.0251142	0.0224964	0.0236555
K44	Diaphragmatic hernia	ICD_codes	Diseases of the digestive system	binary	both	0.0707763	0.0881713	0.0804691
K46	Unspecified abdominal hernia	ICD_codes	Diseases of the digestive system	binary	both	0.0182648	0.0141509	0.0159725
K50	Crohn's disease [regional enteritis]	ICD_codes	Diseases of the digestive system	binary	both	0.00410959	0.00362845	0.00384149
K51	Ulcerative colitis	ICD_codes	Diseases of the digestive system	binary	both	0.00913242	0.00580552	0.00727861
K52	Other and unspecified noninfective gastroenteritis and colitis	ICD_codes	Diseases of the digestive system	binary	both	0.0995434	0.109942	0.105338
K55	Vascular disorders of intestine	ICD_codes	Diseases of the digestive system	binary	both	0.00273973	0.00362845	0.00323494
K56	Paralytic ileus and intestinal obstruction without hernia	ICD_codes	Diseases of the digestive system	binary	both	0.0086758	0.00907112	0.00889608
K57	Diverticular disease of intestine	ICD_codes	Diseases of the digestive system	binary	both	0.0657534	0.0634978	0.0644966
K58	Irritable bowel syndrome	ICD_codes	Diseases of the digestive system	binary	both	0.0200913	0.030479	0.0258795
K59	Other functional intestinal disorders	ICD_codes	Diseases of the digestive system	binary	both	0.0625571	0.107402	0.0875455
K60	Fissure and fistula of anal and rectal regions	ICD_codes	Diseases of the digestive system	binary	both	0.0575342	0.048984	0.0527699
K61	Abscess of anal and rectal regions	ICD_codes	Diseases of the digestive system	binary	both	0.0182648	0.00725689	0.012131
K62	Other diseases of anus and rectum	ICD_codes	Diseases of the digestive system	binary	both	0.105936	0.0765602	0.0895673
K63	Other diseases of intestine	ICD_codes	Diseases of the digestive system	binary	both	0.0410959	0.0308418	0.0353821
K64	Hemorrhoids and perianal venous thrombosis	ICD_codes	Diseases of the digestive system	binary	both	0.179909	0.166909	0.172665
K65	Peritonitis	ICD_codes	Diseases of the digestive system	binary	both	0.00730594	0.00399129	0.00545896
K66	Other disorders of peritoneum	ICD_codes	Diseases of the digestive system	binary	both	0.00182648	0.0032656	0.00262839
K70	Alcoholic liver disease	ICD_codes	Diseases of the digestive system	binary	both	0.00502283	0.000362845	0.0024262
K74	Fibrosis and cirrhosis of liver	ICD_codes	Diseases of the digestive system	binary	both	0.00639269	0.00507983	0.00566114
K75	Other inflammatory liver diseases	ICD_codes	Diseases of the digestive system	binary	both	0.00639269	0.00580552	0.00606551
K76	Other diseases of liver	ICD_codes	Diseases of the digestive system	binary	both	0.107763	0.0997823	0.103316
K80	Cholelithiasis	ICD_codes	Diseases of the digestive system	binary	both	0.06621	0.0820029	0.0750101
K81	Cholecystitis	ICD_codes	Diseases of the digestive system	binary	both	0.00821918	0.00725689	0.00768298
K82	Other diseases of gallbladder	ICD_codes	Diseases of the digestive system	binary	both	0.0136986	0.0152395	0.0145572
K83	Other diseases of biliary tract	ICD_codes	Diseases of the digestive system	binary	both	0.0086758	0.00798258	0.00828953
K85	Acute pancreatitis	ICD_codes	Diseases of the digestive system	binary	both	0.0086758	0.00362845	0.00586332
K86	Other diseases of pancreas	ICD_codes	Diseases of the digestive system	binary	both	0.00228311	0.00217707	0.00222402
K90	Intestinal malabsorption	ICD_codes	Diseases of the digestive system	binary	both	0.00593607	0.0119739	0.00930044
K91	Intraoperative and postprocedural complications and disorders of digestive system, not elsewhere classified	ICD_codes	Diseases of the digestive system	binary	both	0.00456621	0.00471698	0.00465022
K92	Other diseases of digestive system	ICD_codes	Diseases of the digestive system	binary	both	0.0232877	0.0156023	0.0190053
L01	Impetigo	ICD_codes	Diseases of the skin and subcutaneous tissue	binary	both	0.00958904	0.0123367	0.0111201
L02	Cutaneous abscess, furuncle and carbuncle	ICD_codes	Diseases of the skin and subcutaneous tissue	binary	both	0.0990868	0.114659	0.107764
L03	Cellulitis and acute lymphangitis	ICD_codes	Diseases of the skin and subcutaneous tissue	binary	both	0.107306	0.100145	0.103316
L04	Acute lymphadenitis	ICD_codes	Diseases of the skin and subcutaneous tissue	binary	both	0.00228311	0.00435414	0.00343712
L05	Pilonidal cyst and sinus	ICD_codes	Diseases of the skin and subcutaneous tissue	binary	both	0.0232877	0.00798258	0.0147594
L08	Other local infections of skin and subcutaneous tissue	ICD_codes	Diseases of the skin and subcutaneous tissue	binary	both	0.0191781	0.021045	0.0202184
L20	Atopic dermatitis	ICD_codes	Diseases of the skin and subcutaneous tissue	binary	both	0.0328767	0.0580552	0.0469066
L21	Seborrheic dermatitis	ICD_codes	Diseases of the skin and subcutaneous tissue	binary	both	0.0853881	0.0791001	0.0818844
L23	Allergic contact dermatitis	ICD_codes	Diseases of the skin and subcutaneous tissue	binary	both	0.0196347	0.030479	0.0256773
L25	Unspecified contact dermatitis	ICD_codes	Diseases of the skin and subcutaneous tissue	binary	both	0.0968037	0.125907	0.113021
L26	Exfoliative dermatitis	ICD_codes	Diseases of the skin and subcutaneous tissue	binary	both	0.00639269	0.0101597	0.00849171
L27	Dermatitis due to substances taken internally	ICD_codes	Diseases of the skin and subcutaneous tissue	binary	both	0.00365297	0.00217707	0.00283057
L28	Lichen simplex chronicus and prurigo	ICD_codes	Diseases of the skin and subcutaneous tissue	binary	both	0.00821918	0.0185051	0.0139507
L29	Pruritus	ICD_codes	Diseases of the skin and subcutaneous tissue	binary	both	0.0415525	0.123367	0.0871411
L30	Other and unspecified dermatitis	ICD_codes	Diseases of the skin and subcutaneous tissue	binary	both	0.181735	0.248549	0.218965
L40	Psoriasis	ICD_codes	Diseases of the skin and subcutaneous tissue	binary	both	0.0547945	0.0464441	0.0501415
L42	Pityriasis rosea	ICD_codes	Diseases of the skin and subcutaneous tissue	binary	both	0.00776256	0.0141509	0.0113223
L43	Lichen planus	ICD_codes	Diseases of the skin and subcutaneous tissue	binary	both	0.0127854	0.0174165	0.015366
L50	Urticaria	ICD_codes	Diseases of the skin and subcutaneous tissue	binary	both	0.0762557	0.137155	0.11019
L52	Erythema nodosum	ICD_codes	Diseases of the skin and subcutaneous tissue	binary	both	0.000456621	0.00435414	0.00262839
L53	Other erythematous conditions	ICD_codes	Diseases of the skin and subcutaneous tissue	binary	both	0.013242	0.0206821	0.0173878
L55	Sunburn	ICD_codes	Diseases of the skin and subcutaneous tissue	binary	both	0.000913242	0.00544267	0.00343712
L56	Other acute skin changes due to ultraviolet radiation	ICD_codes	Diseases of the skin and subcutaneous tissue	binary	both	0.00228311	0.00435414	0.00343712
L57	Skin changes due to chronic exposure to nonionizing radiation	ICD_codes	Diseases of the skin and subcutaneous tissue	binary	both	0.0616438	0.0493469	0.0547918
L58	Radiodermatitis	ICD_codes	Diseases of the skin and subcutaneous tissue	binary	both	0.00182648	0.00253991	0.00222402
L59	Other disorders of skin and subcutaneous tissue related to radiation	ICD_codes	Diseases of the skin and subcutaneous tissue	binary	both	0.000456621	0.0032656	0.00202184
L60	Nail disorders	ICD_codes	Diseases of the skin and subcutaneous tissue	binary	both	0.0429224	0.063135	0.0541852
L63	Alopecia areata	ICD_codes	Diseases of the skin and subcutaneous tissue	binary	both	0.00730594	0.0170537	0.0127376
L64	Androgenic alopecia	ICD_codes	Diseases of the skin and subcutaneous tissue	binary	both	0.00182648	0.00471698	0.00343712
L65	Other nonscarring hair loss	ICD_codes	Diseases of the skin and subcutaneous tissue	binary	both	0.00410959	0.0522496	0.0309341
L66	Cicatricial alopecia [scarring hair loss]	ICD_codes	Diseases of the skin and subcutaneous tissue	binary	both	0.00730594	0.00616836	0.00667206
L68	Hypertrichosis	ICD_codes	Diseases of the skin and subcutaneous tissue	binary	both	0	0.00399129	0.00222402
L70	Acne	ICD_codes	Diseases of the skin and subcutaneous tissue	binary	both	0.0086758	0.0174165	0.0135463
L71	Rosacea	ICD_codes	Diseases of the skin and subcutaneous tissue	binary	both	0.0182648	0.0203193	0.0194096
L72	Follicular cysts of skin and subcutaneous tissue	ICD_codes	Diseases of the skin and subcutaneous tissue	binary	both	0.121461	0.120102	0.120704
L73	Other follicular disorders	ICD_codes	Diseases of the skin and subcutaneous tissue	binary	both	0.0328767	0.0377358	0.0355843
L74	Eccrine sweat disorders	ICD_codes	Diseases of the skin and subcutaneous tissue	binary	both	0.00639269	0.00761974	0.00707643
L76	Intraoperative and postprocedural complications of skin and subcutaneous tissue	ICD_codes	Diseases of the skin and subcutaneous tissue	binary	both	0.00136986	0.00399129	0.00283057
L80	Vitiligo	ICD_codes	Diseases of the skin and subcutaneous tissue	binary	both	0.00821918	0.00544267	0.00667206
L81	Other disorders of pigmentation	ICD_codes	Diseases of the skin and subcutaneous tissue	binary	both	0.0196347	0.0431785	0.0327537
L82	Seborrheic keratosis	ICD_codes	Diseases of the skin and subcutaneous tissue	binary	both	0.0840183	0.101234	0.093611
L84	Corns and callosities	ICD_codes	Diseases of the skin and subcutaneous tissue	binary	both	0.0086758	0.0126996	0.0109179
L85	Other epidermal thickening	ICD_codes	Diseases of the skin and subcutaneous tissue	binary	both	0.0173516	0.0203193	0.0190053
L89	Pressure ulcer	ICD_codes	Diseases of the skin and subcutaneous tissue	binary	both	0.00410959	0.00145138	0.00262839
L90	Atrophic disorders of skin	ICD_codes	Diseases of the skin and subcutaneous tissue	binary	both	0.00684932	0.0134253	0.0105135
L91	Hypertrophic disorders of skin	ICD_codes	Diseases of the skin and subcutaneous tissue	binary	both	0.026484	0.0264877	0.026486
L92	Granulomatous disorders of skin and subcutaneous tissue	ICD_codes	Diseases of the skin and subcutaneous tissue	binary	both	0.00273973	0.0032656	0.00303275
L97	Non-pressure chronic ulcer of lower limb, not elsewhere classified	ICD_codes	Diseases of the skin and subcutaneous tissue	binary	both	0.00410959	0.00145138	0.00262839
L98	Other disorders of skin and subcutaneous tissue, not elsewhere classified	ICD_codes	Diseases of the skin and subcutaneous tissue	binary	both	0.0333333	0.0540639	0.0448848
M06	Other rheumatoid arthritis	ICD_codes	Diseases of the musculoskeletal system and connective tissue	binary	both	0.00547945	0.0126996	0.00950263
M10	Gout	ICD_codes	Diseases of the musculoskeletal system and connective tissue	binary	both	0.0579909	0.00725689	0.029721
M11	Other crystal arthropathies	ICD_codes	Diseases of the musculoskeletal system and connective tissue	binary	both	0.00502283	0.00471698	0.00485241
M12	Other and unspecified arthropathy	ICD_codes	Diseases of the musculoskeletal system and connective tissue	binary	both	0.0502283	0.0569666	0.053983
M13	Other arthritis	ICD_codes	Diseases of the musculoskeletal system and connective tissue	binary	both	0.030137	0.0497097	0.0410433
M15	Polyosteoarthritis	ICD_codes	Diseases of the musculoskeletal system and connective tissue	binary	both	0.0100457	0.0380987	0.0256773
M16	Osteoarthritis of hip	ICD_codes	Diseases of the musculoskeletal system and connective tissue	binary	both	0.0424658	0.0366473	0.0392236
M17	Osteoarthritis of knee	ICD_codes	Diseases of the musculoskeletal system and connective tissue	binary	both	0.0776256	0.111756	0.0966438
M18	Osteoarthritis of first carpometacarpal joint	ICD_codes	Diseases of the musculoskeletal system and connective tissue	binary	both	0.0214612	0.0642235	0.0452891
M19	Other and unspecified osteoarthritis	ICD_codes	Diseases of the musculoskeletal system and connective tissue	binary	both	0.0424658	0.115747	0.0832996
M20	Acquired deformities of fingers and toes	ICD_codes	Diseases of the musculoskeletal system and connective tissue	binary	both	0.0401826	0.132438	0.0915892
M21	Other acquired deformities of limbs	ICD_codes	Diseases of the musculoskeletal system and connective tissue	binary	both	0.0232877	0.0442671	0.0349778
M22	Disorder of patella	ICD_codes	Diseases of the musculoskeletal system and connective tissue	binary	both	0.0333333	0.0402758	0.0372018
M23	Internal derangement of knee	ICD_codes	Diseases of the musculoskeletal system and connective tissue	binary	both	0.126027	0.113208	0.118884
M24	Other specific joint derangements	ICD_codes	Diseases of the musculoskeletal system and connective tissue	binary	both	0.013242	0.0185051	0.0161747
M25	Other joint disorder, not elsewhere classified	ICD_codes	Diseases of the musculoskeletal system and connective tissue	binary	both	0.512785	0.609579	0.566721
M26	Dentofacial anomalies [including malocclusion]	ICD_codes	Diseases of the musculoskeletal system and connective tissue	binary	both	0.0223744	0.0558781	0.0410433
M27	Other diseases of jaws	ICD_codes	Diseases of the musculoskeletal system and connective tissue	binary	both	0.00913242	0.0123367	0.0109179
M32	Systemic lupus erythematosus (SLE)	ICD_codes	Diseases of the musculoskeletal system and connective tissue	binary	both	0.00136986	0.00290276	0.00222402
M35	Other systemic involvement of connective tissue	ICD_codes	Diseases of the musculoskeletal system and connective tissue	binary	both	0.00365297	0.0217707	0.0137485
M40	Kyphosis and lordosis	ICD_codes	Diseases of the musculoskeletal system and connective tissue	binary	both	0.000913242	0.00399129	0.00262839
M41	Scoliosis	ICD_codes	Diseases of the musculoskeletal system and connective tissue	binary	both	0.0219178	0.0529753	0.0392236
M43	Other deforming dorsopathies	ICD_codes	Diseases of the musculoskeletal system and connective tissue	binary	both	0.0401826	0.0870827	0.0663162
M45	Ankylosing spondylitis	ICD_codes	Diseases of the musculoskeletal system and connective tissue	binary	both	0.00273973	0.00253991	0.00262839
M46	Other inflammatory spondylopathies	ICD_codes	Diseases of the musculoskeletal system and connective tissue	binary	both	0.00958904	0.0137881	0.0119288
M47	Spondylosis	ICD_codes	Diseases of the musculoskeletal system and connective tissue	binary	both	0.0616438	0.0769231	0.0701577
M48	Other spondylopathies	ICD_codes	Diseases of the musculoskeletal system and connective tissue	binary	both	0.0146119	0.0137881	0.0141529
M50	Cervical disc disorders	ICD_codes	Diseases of the musculoskeletal system and connective tissue	binary	both	0.0223744	0.0424528	0.0335625
M51	Thoracic, thoracolumbar, and lumbosacral intervertebral disc disorders	ICD_codes	Diseases of the musculoskeletal system and connective tissue	binary	both	0.119178	0.121553	0.120501
M53	Other and unspecified dorsopathies, not elsewhere classified	ICD_codes	Diseases of the musculoskeletal system and connective tissue	binary	both	0.0260274	0.0442671	0.0361909
M54	Dorsalgia	ICD_codes	Diseases of the musculoskeletal system and connective tissue	binary	both	0.613699	0.728229	0.677517
M62	Other disorders of muscle	ICD_codes	Diseases of the musculoskeletal system and connective tissue	binary	both	0.111416	0.163643	0.140518
M65	Synovitis and tenosynovitis	ICD_codes	Diseases of the musculoskeletal system and connective tissue	binary	both	0.0799087	0.152395	0.120299
M66	Spontaneous rupture of synovium and tendon	ICD_codes	Diseases of the musculoskeletal system and connective tissue	binary	both	0.00958904	0.00544267	0.00727861
M67	Other disorders of synovium and tendon	ICD_codes	Diseases of the musculoskeletal system and connective tissue	binary	both	0.0456621	0.074746	0.0618682
M70	Soft tissue disorders related to use, overuse and pressure	ICD_codes	Diseases of the musculoskeletal system and connective tissue	binary	both	0.0429224	0.110305	0.0804691
M71	Other bursopathies	ICD_codes	Diseases of the musculoskeletal system and connective tissue	binary	both	0.0675799	0.110668	0.0915892
M72	Fibroblastic disorders	ICD_codes	Diseases of the musculoskeletal system and connective tissue	binary	both	0.069863	0.104499	0.089163
M75	Shoulder lesions	ICD_codes	Diseases of the musculoskeletal system and connective tissue	binary	both	0.193607	0.301887	0.253943
M76	Enthesopathies, lower limb, excluding foot	ICD_codes	Diseases of the musculoskeletal system and connective tissue	binary	both	0.0716895	0.115747	0.0962394
M77	Other enthesopathies	ICD_codes	Diseases of the musculoskeletal system and connective tissue	binary	both	0.242466	0.338534	0.295997
M79	Other and unspecified soft tissue disorders, not elsewhere classified	ICD_codes	Diseases of the musculoskeletal system and connective tissue	binary	both	0.33516	0.469884	0.41023
M80	Osteoporosis with current pathological fracture	ICD_codes	Diseases of the musculoskeletal system and connective tissue	binary	both	0.00365297	0.0134253	0.00909826
M81	Osteoporosis without current pathological fracture	ICD_codes	Diseases of the musculoskeletal system and connective tissue	binary	both	0.00913242	0.108491	0.0644966
M84	Disorder of continuity of bone	ICD_codes	Diseases of the musculoskeletal system and connective tissue	binary	both	0.00913242	0.0192308	0.0147594
M85	Other disorders of bone density and structure	ICD_codes	Diseases of the musculoskeletal system and connective tissue	binary	both	0.00684932	0.109579	0.0640922
M87	Osteonecrosis	ICD_codes	Diseases of the musculoskeletal system and connective tissue	binary	both	0.00228311	0.00399129	0.00323494
M89	Other disorders of bone	ICD_codes	Diseases of the musculoskeletal system and connective tissue	binary	both	0.039726	0.106313	0.0768298
M91	Juvenile osteochondrosis of hip and pelvis	ICD_codes	Diseases of the musculoskeletal system and connective tissue	binary	both	0.00273973	0.00435414	0.0036393
M92	Other juvenile osteochondrosis	ICD_codes	Diseases of the musculoskeletal system and connective tissue	binary	both	0.00273973	0.00290276	0.00283057
M93	Other osteochondropathies	ICD_codes	Diseases of the musculoskeletal system and connective tissue	binary	both	0.00730594	0.0126996	0.0103114
M94	Other disorders of cartilage	ICD_codes	Diseases of the musculoskeletal system and connective tissue	binary	both	0.0100457	0.016328	0.0135463
M95	Other acquired deformities of musculoskeletal system and connective tissue	ICD_codes	Diseases of the musculoskeletal system and connective tissue	binary	both	0.0100457	0.00725689	0.00849171
M96	Intraoperative and postprocedural complications and disorders of musculoskeletal system, not elsewhere classified	ICD_codes	Diseases of the musculoskeletal system and connective tissue	binary	both	0.00319635	0.00253991	0.00283057
M99	Biomechanical lesions, not elsewhere classified	ICD_codes	Diseases of the musculoskeletal system and connective tissue	binary	both	0.0178082	0.0156023	0.0165791
N00	Acute nephritic syndrome	ICD_codes	Diseases of the genitourinary system	binary	both	0.00410959	0.00907112	0.00687424
N10	Acute tubulo-interstitial nephritis	ICD_codes	Diseases of the genitourinary system	binary	both	0.0105023	0.0319303	0.0224424
N12	Tubulo-interstitial nephritis, not specified as acute or chronic	ICD_codes	Diseases of the genitourinary system	binary	both	0.00410959	0.00725689	0.00586332
N13	Obstructive and reflux uropathy	ICD_codes	Diseases of the genitourinary system	binary	both	0.0114155	0.00725689	0.00909826
N17	Acute kidney failure	ICD_codes	Diseases of the genitourinary system	binary	both	0.0214612	0.00544267	0.0125354
N18	Chronic kidney disease (CKD)	ICD_codes	Diseases of the genitourinary system	binary	both	0.0328767	0.0228592	0.0272948
N20	Calculus of kidney and ureter	ICD_codes	Diseases of the genitourinary system	binary	both	0.0986301	0.0627721	0.0786494
N21	Calculus of lower urinary tract	ICD_codes	Diseases of the genitourinary system	binary	both	0.00593607	0.00217707	0.00384149
N23	Unspecified renal colic	ICD_codes	Diseases of the genitourinary system	binary	both	0.175799	0.132438	0.151638
N28	Other disorders of kidney and ureter, not elsewhere classified	ICD_codes	Diseases of the genitourinary system	binary	both	0.0333333	0.0224964	0.0272948
N30	Cystitis	ICD_codes	Diseases of the genitourinary system	binary	both	0.0319635	0.207184	0.1296
N31	Neuromuscular dysfunction of bladder, not elsewhere classified	ICD_codes	Diseases of the genitourinary system	binary	both	0.00273973	0.00217707	0.0024262
N32	Other disorders of bladder	ICD_codes	Diseases of the genitourinary system	binary	both	0.0136986	0.00907112	0.0111201
N34	Urethritis and urethral syndrome	ICD_codes	Diseases of the genitourinary system	binary	both	0.0105023	0.0101597	0.0103114
N35	Urethral stricture	ICD_codes	Diseases of the genitourinary system	binary	both	0.00593607	0.00108853	0.00323494
N36	Other disorders of urethra	ICD_codes	Diseases of the genitourinary system	binary	both	0.000913242	0.0032656	0.00222402
N39	Other disorders of urinary system	ICD_codes	Diseases of the genitourinary system	binary	both	0.13653	0.404935	0.28609
N40	Enlarged prostate	ICD_codes	Diseases of the genitourinary system	binary	both	0.229224	0	0.101496
N41	Inflammatory diseases of prostate	ICD_codes	Diseases of the genitourinary system	binary	both	0.0739726	0	0.0327537
N42	Other and unspecified disorders of prostate	ICD_codes	Diseases of the genitourinary system	binary	both	0.152968	0.000725689	0.0681359
N43	Hydrocele and spermatocele	ICD_codes	Diseases of the genitourinary system	binary	both	0.013242	0	0.00586332
N45	Orchitis and epididymitis	ICD_codes	Diseases of the genitourinary system	binary	both	0.0365297	0	0.0161747
N46	Male infertility	ICD_codes	Diseases of the genitourinary system	binary	both	0.0237443	0	0.0105135
N47	Disorders of prepuce	ICD_codes	Diseases of the genitourinary system	binary	both	0.0447489	0.000362845	0.0200162
N48	Other disorders of penis	ICD_codes	Diseases of the genitourinary system	binary	both	0.0456621	0	0.0202184
N50	Other and unspecified disorders of male genital organs	ICD_codes	Diseases of the genitourinary system	binary	both	0.0447489	0.000362845	0.0200162
N52	Male erectile dysfunction	ICD_codes	Diseases of the genitourinary system	binary	both	0.0136986	0	0.00606551
N60	Benign mammary dysplasia	ICD_codes	Diseases of the genitourinary system	binary	both	0.000456621	0.127358	0.0711686
N61	Inflammatory disorders of breast	ICD_codes	Diseases of the genitourinary system	binary	both	0.000913242	0.021045	0.012131
N62	Hypertrophy of breast	ICD_codes	Diseases of the genitourinary system	binary	both	0.00730594	0.0101597	0.00889608
N63	Unspecified lump in breast	ICD_codes	Diseases of the genitourinary system	binary	both	0.00319635	0.0878084	0.0503437
N64	Other disorders of breast	ICD_codes	Diseases of the genitourinary system	binary	both	0.00456621	0.165094	0.0940154
N70	Salpingitis and oophoritis	ICD_codes	Diseases of the genitourinary system	binary	both	0	0.00580552	0.00323494
N72	Inflammatory disease of cervix uteri	ICD_codes	Diseases of the genitourinary system	binary	both	0	0.00507983	0.00283057
N73	Other female pelvic inflammatory diseases	ICD_codes	Diseases of the genitourinary system	binary	both	0.000456621	0.00943396	0.00545896
N75	Diseases of Bartholin's gland	ICD_codes	Diseases of the genitourinary system	binary	both	0	0.0134253	0.00748079
N76	Other inflammation of vagina and vulva	ICD_codes	Diseases of the genitourinary system	binary	both	0	0.111393	0.0620704
N77	Vulvovaginal ulceration and inflammation in diseases classified elsewhere	ICD_codes	Diseases of the genitourinary system	binary	both	0	0.00507983	0.00283057
N80	Endometriosis	ICD_codes	Diseases of the genitourinary system	binary	both	0	0.0214078	0.0119288
N81	Female genital prolapse	ICD_codes	Diseases of the genitourinary system	binary	both	0.000456621	0.0638607	0.0357865
N83	Noninflammatory disorders of ovary, fallopian tube and broad ligament	ICD_codes	Diseases of the genitourinary system	binary	both	0	0.0595065	0.0331581
N84	Polyp of female genital tract	ICD_codes	Diseases of the genitourinary system	binary	both	0	0.0881713	0.0491306
N85	Other noninflammatory disorders of uterus, except cervix	ICD_codes	Diseases of the genitourinary system	binary	both	0	0.032656	0.0181965
N87	Dysplasia of cervix uteri	ICD_codes	Diseases of the genitourinary system	binary	both	0	0.0377358	0.0210271
N88	Other noninflammatory disorders of cervix uteri	ICD_codes	Diseases of the genitourinary system	binary	both	0	0.00507983	0.00283057
N89	Other noninflammatory disorders of vagina	ICD_codes	Diseases of the genitourinary system	binary	both	0	0.0424528	0.0236555
N90	Other noninflammatory disorders of vulva and perineum	ICD_codes	Diseases of the genitourinary system	binary	both	0	0.0170537	0.00950263
N91	Absent, scanty and rare menstruation	ICD_codes	Diseases of the genitourinary system	binary	both	0	0.0649492	0.0361909
N92	Excessive, frequent and irregular menstruation	ICD_codes	Diseases of the genitourinary system	binary	both	0.000456621	0.204644	0.114234
N93	Other abnormal uterine and vaginal bleeding	ICD_codes	Diseases of the genitourinary system	binary	both	0.000456621	0.0366473	0.0206227
N94	Pain and other conditions associated with female genital organs and menstrual cycle	ICD_codes	Diseases of the genitourinary system	binary	both	0.00136986	0.08418	0.0475131
N95	Menopausal and other perimenopausal disorders	ICD_codes	Diseases of the genitourinary system	binary	both	0	0.280842	0.15649
N97	Female infertility	ICD_codes	Diseases of the genitourinary system	binary	both	0.00456621	0.0232221	0.0149616
N99	Intraoperative and postprocedural complications and disorders of genitourinary system, not elsewhere classified	ICD_codes	Diseases of the genitourinary system	binary	both	0.00319635	0.0032656	0.00323494
O02	Other abnormal products of conception	ICD_codes	Pregnancy, childbirth and the puerperium	binary	both	0	0.00907112	0.00505459
O03	Spontaneous abortion	ICD_codes	Pregnancy, childbirth and the puerperium	binary	both	0	0.0217707	0.012131
O09	Supervision of high risk pregnancy	ICD_codes	Pregnancy, childbirth and the puerperium	binary	both	0	0.0366473	0.0204205
O20	Hemorrhage in early pregnancy	ICD_codes	Pregnancy, childbirth and the puerperium	binary	both	0	0.0199565	0.0111201
O21	Excessive vomiting in pregnancy	ICD_codes	Pregnancy, childbirth and the puerperium	binary	both	0	0.0065312	0.0036393
O24	Diabetes mellitus in pregnancy, childbirth, and the puerperium	ICD_codes	Pregnancy, childbirth and the puerperium	binary	both	0	0.0137881	0.00768298
O26	Maternal care for other conditions predominantly related to pregnancy	ICD_codes	Pregnancy, childbirth and the puerperium	binary	both	0	0.00907112	0.00505459
O32	Maternal care for malpresentation of fetus	ICD_codes	Pregnancy, childbirth and the puerperium	binary	both	0	0.00471698	0.00262839
O33	Maternal care for disproportion	ICD_codes	Pregnancy, childbirth and the puerperium	binary	both	0	0.00435414	0.0024262
O34	Maternal care for abnormality of pelvic organs	ICD_codes	Pregnancy, childbirth and the puerperium	binary	both	0	0.00943396	0.00525677
O36	Maternal care for other fetal problems	ICD_codes	Pregnancy, childbirth and the puerperium	binary	both	0	0.0108853	0.00606551
O41	Other disorders of amniotic fluid and membranes	ICD_codes	Pregnancy, childbirth and the puerperium	binary	both	0	0.00399129	0.00222402
O42	Premature rupture of membranes	ICD_codes	Pregnancy, childbirth and the puerperium	binary	both	0	0.0130624	0.00727861
O46	Antepartum hemorrhage, not elsewhere classified	ICD_codes	Pregnancy, childbirth and the puerperium	binary	both	0	0.00399129	0.00222402
O48	Late pregnancy	ICD_codes	Pregnancy, childbirth and the puerperium	binary	both	0	0.0192308	0.0107157
O60	Preterm labor	ICD_codes	Pregnancy, childbirth and the puerperium	binary	both	0	0.00725689	0.00404367
O62	Abnormalities of forces of labor	ICD_codes	Pregnancy, childbirth and the puerperium	binary	both	0	0.00362845	0.00202184
O64	Obstructed labor due to malposition and malpresentation of fetus	ICD_codes	Pregnancy, childbirth and the puerperium	binary	both	0	0.00435414	0.0024262
O65	Obstructed labor due to maternal pelvic abnormality	ICD_codes	Pregnancy, childbirth and the puerperium	binary	both	0	0.00507983	0.00283057
O70	Perineal laceration during delivery	ICD_codes	Pregnancy, childbirth and the puerperium	binary	both	0	0.0123367	0.00687424
O80	Encounter for full-term uncomplicated delivery	ICD_codes	Pregnancy, childbirth and the puerperium	binary	both	0	0.0130624	0.00727861
O91	Infections of breast associated with pregnancy, the puerperium and lactation	ICD_codes	Pregnancy, childbirth and the puerperium	binary	both	0	0.00544267	0.00303275
O92	Other disorders of breast and disorders of lactation associated with pregnancy and the puerperium	ICD_codes	Pregnancy, childbirth and the puerperium	binary	both	0.000456621	0.00725689	0.00424586
O99	Other maternal diseases classifiable elsewhere but complicating pregnancy, childbirth and the puerperium	ICD_codes	Pregnancy, childbirth and the puerperium	binary	both	0	0.027939	0.0155681
Q12	Congenital lens malformations	ICD_codes	Congenital malformations, deformations and chromosomal abnormalities	binary	both	0.00365297	0.00217707	0.00283057
Q40	Other congenital malformations of upper alimentary tract	ICD_codes	Congenital malformations, deformations and chromosomal abnormalities	binary	both	0.0223744	0.0232221	0.0228467
Q61	Cystic kidney disease	ICD_codes	Congenital malformations, deformations and chromosomal abnormalities	binary	both	0.00730594	0.0032656	0.00505459
Q66	Congenital deformities of feet	ICD_codes	Congenital malformations, deformations and chromosomal abnormalities	binary	both	0.00730594	0.0137881	0.0109179
Q85	Phakomatoses, not elsewhere classified	ICD_codes	Congenital malformations, deformations and chromosomal abnormalities	binary	both	0.00182648	0.00217707	0.00202184
Q89	Other congenital malformations, not elsewhere classified	ICD_codes	Congenital malformations, deformations and chromosomal abnormalities	binary	both	0.00228311	0.00362845	0.00303275
R00	Abnormalities of heart beat	ICD_codes	Symptoms, signs and abnormal clinical and laboratory findings, not elsewhere classified	binary	both	0.0835616	0.100508	0.0930044
R01	Cardiac murmurs and other cardiac sounds	ICD_codes	Symptoms, signs and abnormal clinical and laboratory findings, not elsewhere classified	binary	both	0.0136986	0.0261248	0.0206227
R03	Abnormal blood-pressure reading, without diagnosis	ICD_codes	Symptoms, signs and abnormal clinical and laboratory findings, not elsewhere classified	binary	both	0.177626	0.141147	0.157299
R04	Hemorrhage from respiratory passages	ICD_codes	Symptoms, signs and abnormal clinical and laboratory findings, not elsewhere classified	binary	both	0.0378995	0.027939	0.0323494
R05	Cough	ICD_codes	Symptoms, signs and abnormal clinical and laboratory findings, not elsewhere classified	binary	both	0.225571	0.320755	0.278609
R06	Abnormalities of breathing	ICD_codes	Symptoms, signs and abnormal clinical and laboratory findings, not elsewhere classified	binary	both	0.191324	0.186139	0.188435
R07	Pain in throat and chest	ICD_codes	Symptoms, signs and abnormal clinical and laboratory findings, not elsewhere classified	binary	both	0.272146	0.302975	0.289325
R09	Other symptoms and signs involving the circulatory and respiratory system	ICD_codes	Symptoms, signs and abnormal clinical and laboratory findings, not elsewhere classified	binary	both	0.0173516	0.0185051	0.0179943
R10	Abdominal and pelvic pain	ICD_codes	Symptoms, signs and abnormal clinical and laboratory findings, not elsewhere classified	binary	both	0.288128	0.405298	0.353417
R11	Nausea and vomiting	ICD_codes	Symptoms, signs and abnormal clinical and laboratory findings, not elsewhere classified	binary	both	0.0557078	0.100508	0.0806712
R12	Heartburn	ICD_codes	Symptoms, signs and abnormal clinical and laboratory findings, not elsewhere classified	binary	both	0.0378995	0.0595065	0.0499393
R13	Aphagia and dysphagia	ICD_codes	Symptoms, signs and abnormal clinical and laboratory findings, not elsewhere classified	binary	both	0.0228311	0.0380987	0.0313385
R14	Flatulence and related conditions	ICD_codes	Symptoms, signs and abnormal clinical and laboratory findings, not elsewhere classified	binary	both	0.0296804	0.0482583	0.0400323
R15	Fecal incontinence	ICD_codes	Symptoms, signs and abnormal clinical and laboratory findings, not elsewhere classified	binary	both	0.00410959	0.0130624	0.00909826
R16	Hepatomegaly and splenomegaly, not elsewhere classified	ICD_codes	Symptoms, signs and abnormal clinical and laboratory findings, not elsewhere classified	binary	both	0.0105023	0.00217707	0.00586332
R19	Other symptoms and signs involving the digestive system and abdomen	ICD_codes	Symptoms, signs and abnormal clinical and laboratory findings, not elsewhere classified	binary	both	0.0940639	0.104862	0.100081
R20	Disturbances of skin sensation	ICD_codes	Symptoms, signs and abnormal clinical and laboratory findings, not elsewhere classified	binary	both	0.0995434	0.137881	0.120906
R21	Rash and other nonspecific skin eruption	ICD_codes	Symptoms, signs and abnormal clinical and laboratory findings, not elsewhere classified	binary	both	0.0283105	0.0384615	0.0339668
R22	Localized swelling, mass and lump of skin and subcutaneous tissue	ICD_codes	Symptoms, signs and abnormal clinical and laboratory findings, not elsewhere classified	binary	both	0.0981735	0.137881	0.120299
R23	Other skin changes	ICD_codes	Symptoms, signs and abnormal clinical and laboratory findings, not elsewhere classified	binary	both	0.0333333	0.0391872	0.0365952
R25	Abnormal involuntary movements	ICD_codes	Symptoms, signs and abnormal clinical and laboratory findings, not elsewhere classified	binary	both	0.0237443	0.0370102	0.0311363
R26	Abnormalities of gait and mobility	ICD_codes	Symptoms, signs and abnormal clinical and laboratory findings, not elsewhere classified	binary	both	0.00593607	0.0105225	0.00849171
R27	Other lack of coordination	ICD_codes	Symptoms, signs and abnormal clinical and laboratory findings, not elsewhere classified	binary	both	0.000913242	0.00399129	0.00262839
R29	Other symptoms and signs involving the nervous and musculoskeletal systems	ICD_codes	Symptoms, signs and abnormal clinical and laboratory findings, not elsewhere classified	binary	both	0.0114155	0.0141509	0.0129397
R30	Pain associated with micturition	ICD_codes	Symptoms, signs and abnormal clinical and laboratory findings, not elsewhere classified	binary	both	0.0525114	0.123367	0.0919935
R31	Hematuria	ICD_codes	Symptoms, signs and abnormal clinical and laboratory findings, not elsewhere classified	binary	both	0.0840183	0.0656749	0.073797
R32	Unspecified urinary incontinence	ICD_codes	Symptoms, signs and abnormal clinical and laboratory findings, not elsewhere classified	binary	both	0.0187215	0.0892598	0.0580267
R33	Retention of urine	ICD_codes	Symptoms, signs and abnormal clinical and laboratory findings, not elsewhere classified	binary	both	0.0246575	0.00544267	0.0139507
R35	Polyuria	ICD_codes	Symptoms, signs and abnormal clinical and laboratory findings, not elsewhere classified	binary	both	0.0187215	0.00907112	0.0133441
R36	Urethral discharge	ICD_codes	Symptoms, signs and abnormal clinical and laboratory findings, not elsewhere classified	binary	both	0.00730594	0	0.00323494
R37	Sexual dysfunction, unspecified	ICD_codes	Symptoms, signs and abnormal clinical and laboratory findings, not elsewhere classified	binary	both	0.0127854	0	0.00566114
R39	Other and unspecified symptoms and signs involving the genitourinary system	ICD_codes	Symptoms, signs and abnormal clinical and laboratory findings, not elsewhere classified	binary	both	0.0246575	0.0174165	0.0206227
R40	Somnolence, stupor and coma	ICD_codes	Symptoms, signs and abnormal clinical and laboratory findings, not elsewhere classified	binary	both	0.0173516	0.011611	0.0141529
R41	Other symptoms and signs involving cognitive functions and awareness	ICD_codes	Symptoms, signs and abnormal clinical and laboratory findings, not elsewhere classified	binary	both	0.0333333	0.0471698	0.0410433
R42	Dizziness and giddiness	ICD_codes	Symptoms, signs and abnormal clinical and laboratory findings, not elsewhere classified	binary	both	0.161187	0.256168	0.214112
R43	Disturbances of smell and taste	ICD_codes	Symptoms, signs and abnormal clinical and laboratory findings, not elsewhere classified	binary	both	0.00821918	0.0145138	0.0117266
R45	Symptoms and signs involving emotional state	ICD_codes	Symptoms, signs and abnormal clinical and laboratory findings, not elsewhere classified	binary	both	0.0164384	0.0243106	0.0208249
R47	Speech disturbances, not elsewhere classified	ICD_codes	Symptoms, signs and abnormal clinical and laboratory findings, not elsewhere classified	binary	both	0.0114155	0.0108853	0.0111201
R49	Voice and resonance disorders	ICD_codes	Symptoms, signs and abnormal clinical and laboratory findings, not elsewhere classified	binary	both	0.0465753	0.111393	0.0826931
R50	Fever of other and unknown origin	ICD_codes	Symptoms, signs and abnormal clinical and laboratory findings, not elsewhere classified	binary	both	0.133333	0.12119	0.126567
R51	Headache	ICD_codes	Symptoms, signs and abnormal clinical and laboratory findings, not elsewhere classified	binary	both	0.108219	0.198476	0.158512
R52	Pain, unspecified	ICD_codes	Symptoms, signs and abnormal clinical and laboratory findings, not elsewhere classified	binary	both	0.0694064	0.0838171	0.0774363
R53	Malaise and fatigue	ICD_codes	Symptoms, signs and abnormal clinical and laboratory findings, not elsewhere classified	binary	both	0.108676	0.216981	0.169025
R55	Syncope and collapse	ICD_codes	Symptoms, signs and abnormal clinical and laboratory findings, not elsewhere classified	binary	both	0.0666667	0.0729318	0.0701577
R56	Convulsions, not elsewhere classified	ICD_codes	Symptoms, signs and abnormal clinical and laboratory findings, not elsewhere classified	binary	both	0.00273973	0.00362845	0.00323494
R57	Shock, not elsewhere classified	ICD_codes	Symptoms, signs and abnormal clinical and laboratory findings, not elsewhere classified	binary	both	0.00319635	0.00108853	0.00202184
R58	Hemorrhage, not elsewhere classified	ICD_codes	Symptoms, signs and abnormal clinical and laboratory findings, not elsewhere classified	binary	both	0.00410959	0.00943396	0.00707643
R59	Enlarged lymph nodes	ICD_codes	Symptoms, signs and abnormal clinical and laboratory findings, not elsewhere classified	binary	both	0.0351598	0.0620464	0.0501415
R60	Edema, not elsewhere classified	ICD_codes	Symptoms, signs and abnormal clinical and laboratory findings, not elsewhere classified	binary	both	0.0383562	0.0493469	0.0444804
R61	Generalized hyperhidrosis	ICD_codes	Symptoms, signs and abnormal clinical and laboratory findings, not elsewhere classified	binary	both	0.00593607	0.00798258	0.00707643
R63	Symptoms and signs concerning food and fluid intake	ICD_codes	Symptoms, signs and abnormal clinical and laboratory findings, not elsewhere classified	binary	both	0.0776256	0.111756	0.0966438
R65	Symptoms and signs specifically associated with systemic inflammation and infection	ICD_codes	Symptoms, signs and abnormal clinical and laboratory findings, not elsewhere classified	binary	both	0.00593607	0.00399129	0.00485241
R68	Other general symptoms and signs	ICD_codes	Symptoms, signs and abnormal clinical and laboratory findings, not elsewhere classified	binary	both	0.0593607	0.0580552	0.0586332
R69	Illness, unspecified	ICD_codes	Symptoms, signs and abnormal clinical and laboratory findings, not elsewhere classified	binary	both	0.0671233	0.0954282	0.0828953
R70	Elevated erythrocyte sedimentation rate and abnormality of plasma viscosity	ICD_codes	Symptoms, signs and abnormal clinical and laboratory findings, not elsewhere classified	binary	both	0.00365297	0.0101597	0.00727861
R73	Elevated blood glucose level	ICD_codes	Symptoms, signs and abnormal clinical and laboratory findings, not elsewhere classified	binary	both	0.117352	0.08418	0.0988678
R74	Abnormal serum enzyme levels	ICD_codes	Symptoms, signs and abnormal clinical and laboratory findings, not elsewhere classified	binary	both	0.120548	0.091074	0.104125
R76	Other abnormal immunological findings in serum	ICD_codes	Symptoms, signs and abnormal clinical and laboratory findings, not elsewhere classified	binary	both	0.0219178	0.00217707	0.0109179
R78	Findings of drugs and other substances, not normally found in blood	ICD_codes	Symptoms, signs and abnormal clinical and laboratory findings, not elsewhere classified	binary	both	0.0100457	0.00399129	0.00667206
R79	Other abnormal findings of blood chemistry	ICD_codes	Symptoms, signs and abnormal clinical and laboratory findings, not elsewhere classified	binary	both	0.0990868	0.0696662	0.0826931
R80	Proteinuria	ICD_codes	Symptoms, signs and abnormal clinical and laboratory findings, not elsewhere classified	binary	both	0.0159817	0.00798258	0.0115245
R82	Other and unspecified abnormal findings in urine	ICD_codes	Symptoms, signs and abnormal clinical and laboratory findings, not elsewhere classified	binary	both	0.0150685	0.0148766	0.0149616
R87	Abnormal findings in specimens from female genital organs	ICD_codes	Symptoms, signs and abnormal clinical and laboratory findings, not elsewhere classified	binary	both	0	0.00943396	0.00525677
R89	Abnormal findings in specimens from other organs, systems and tissues	ICD_codes	Symptoms, signs and abnormal clinical and laboratory findings, not elsewhere classified	binary	both	0.00228311	0.00217707	0.00222402
R91	Abnormal findings on diagnostic imaging of lung	ICD_codes	Symptoms, signs and abnormal clinical and laboratory findings, not elsewhere classified	binary	both	0.013242	0.0126996	0.0129397
R93	Abnormal findings on diagnostic imaging of other body structures	ICD_codes	Symptoms, signs and abnormal clinical and laboratory findings, not elsewhere classified	binary	both	0.00365297	0.00217707	0.00283057
R94	Abnormal results of function studies	ICD_codes	Symptoms, signs and abnormal clinical and laboratory findings, not elsewhere classified	binary	both	0.0187215	0.0192308	0.0190053
R97	Abnormal tumor markers	ICD_codes	Symptoms, signs and abnormal clinical and laboratory findings, not elsewhere classified	binary	both	0.00410959	0.000362845	0.00202184
R99	Ill-defined and unknown cause of mortality	ICD_codes	Symptoms, signs and abnormal clinical and laboratory findings, not elsewhere classified	binary	both	0.03379	0.0475327	0.0414476
S00	Superficial injury of head	ICD_codes	Injury, poisoning and certain other consequences of external causes	binary	both	0.0187215	0.0253991	0.0224424
S01	Open wound of head	ICD_codes	Injury, poisoning and certain other consequences of external causes	binary	both	0.0178082	0.0145138	0.0159725
S02	Fracture of skull and facial bones	ICD_codes	Injury, poisoning and certain other consequences of external causes	binary	both	0.0164384	0.0126996	0.014355
S03	Dislocation and sprain of joints and ligaments of head	ICD_codes	Injury, poisoning and certain other consequences of external causes	binary	both	0.00319635	0.00544267	0.00444804
S05	Injury of eye and orbit	ICD_codes	Injury, poisoning and certain other consequences of external causes	binary	both	0.0333333	0.0355588	0.0345734
S06	Intracranial injury	ICD_codes	Injury, poisoning and certain other consequences of external causes	binary	both	0.0351598	0.0290276	0.0317428
S09	Other and unspecified injuries of head	ICD_codes	Injury, poisoning and certain other consequences of external causes	binary	both	0.013242	0.0126996	0.0129397
S13	Dislocation and sprain of joints and ligaments at neck level	ICD_codes	Injury, poisoning and certain other consequences of external causes	binary	both	0.0283105	0.0380987	0.0337647
S20	Superficial injury of thorax	ICD_codes	Injury, poisoning and certain other consequences of external causes	binary	both	0.0342466	0.0286647	0.0311363
S22	Fracture of rib(s), sternum and thoracic spine	ICD_codes	Injury, poisoning and certain other consequences of external causes	binary	both	0.0420091	0.0214078	0.0305297
S23	Dislocation and sprain of joints and ligaments of thorax	ICD_codes	Injury, poisoning and certain other consequences of external causes	binary	both	0.026484	0.0315675	0.0293166
S27	Injury of other and unspecified intrathoracic organs	ICD_codes	Injury, poisoning and certain other consequences of external causes	binary	both	0.00456621	0	0.00202184
S29	Other and unspecified injuries of thorax	ICD_codes	Injury, poisoning and certain other consequences of external causes	binary	both	0.00365297	0.00290276	0.00323494
S30	Superficial injury of abdomen, lower back, pelvis and external genitals	ICD_codes	Injury, poisoning and certain other consequences of external causes	binary	both	0.0105023	0.0119739	0.0113223
S31	Open wound of abdomen, lower back, pelvis and external genitals	ICD_codes	Injury, poisoning and certain other consequences of external causes	binary	both	0.110046	0.102322	0.105742
S32	Fracture of lumbar spine and pelvis	ICD_codes	Injury, poisoning and certain other consequences of external causes	binary	both	0.013242	0.016328	0.0149616
S33	Dislocation and sprain of joints and ligaments of lumbar spine and pelvis	ICD_codes	Injury, poisoning and certain other consequences of external causes	binary	both	0.00319635	0.00181422	0.0024262
S36	Injury of intra-abdominal organs	ICD_codes	Injury, poisoning and certain other consequences of external causes	binary	both	0.00273973	0.00145138	0.00202184
S40	Superficial injury of shoulder and upper arm	ICD_codes	Injury, poisoning and certain other consequences of external causes	binary	both	0.0178082	0.0224964	0.0204205
S41	Open wound of shoulder and upper arm	ICD_codes	Injury, poisoning and certain other consequences of external causes	binary	both	0.00821918	0.00253991	0.00505459
S42	Fracture of shoulder and upper arm	ICD_codes	Injury, poisoning and certain other consequences of external causes	binary	both	0.030137	0.0293904	0.029721
S43	Dislocation and sprain of joints and ligaments of shoulder girdle	ICD_codes	Injury, poisoning and certain other consequences of external causes	binary	both	0.0273973	0.0221335	0.0244642
S50	Superficial injury of elbow and forearm	ICD_codes	Injury, poisoning and certain other consequences of external causes	binary	both	0.0105023	0.0112482	0.0109179
S51	Open wound of elbow and forearm	ICD_codes	Injury, poisoning and certain other consequences of external causes	binary	both	0.00547945	0.00217707	0.0036393
S52	Fracture of forearm	ICD_codes	Injury, poisoning and certain other consequences of external causes	binary	both	0.0378995	0.0605951	0.0505459
S53	Dislocation and sprain of joints and ligaments of elbow	ICD_codes	Injury, poisoning and certain other consequences of external causes	binary	both	0.00410959	0.00471698	0.00444804
S60	Superficial injury of wrist, hand and fingers	ICD_codes	Injury, poisoning and certain other consequences of external causes	binary	both	0.03379	0.0395501	0.0369996
S61	Open wound of wrist, hand and fingers	ICD_codes	Injury, poisoning and certain other consequences of external causes	binary	both	0.0931507	0.0783745	0.0849171
S62	Fracture at wrist and hand level	ICD_codes	Injury, poisoning and certain other consequences of external causes	binary	both	0.0593607	0.0413643	0.0493328
S63	Dislocation and sprain of joints and ligaments at wrist and hand level	ICD_codes	Injury, poisoning and certain other consequences of external causes	binary	both	0.0315068	0.0377358	0.0349778
S66	Injury of muscle, fascia and tendon at wrist and hand level	ICD_codes	Injury, poisoning and certain other consequences of external causes	binary	both	0.00182648	0.00399129	0.00303275
S69	Other and unspecified injuries of wrist, hand and finger(s)	ICD_codes	Injury, poisoning and certain other consequences of external causes	binary	both	0.0159817	0.0119739	0.0137485
S70	Superficial injury of hip and thigh	ICD_codes	Injury, poisoning and certain other consequences of external causes	binary	both	0.00684932	0.0065312	0.00667206
S72	Fracture of femur	ICD_codes	Injury, poisoning and certain other consequences of external causes	binary	both	0.00410959	0.0032656	0.0036393
S73	Dislocation and sprain of joint and ligaments of hip	ICD_codes	Injury, poisoning and certain other consequences of external causes	binary	both	0.00319635	0.00471698	0.00404367
S80	Superficial injury of knee and lower leg	ICD_codes	Injury, poisoning and certain other consequences of external causes	binary	both	0.0210046	0.0377358	0.0303275
S81	Open wound of knee and lower leg	ICD_codes	Injury, poisoning and certain other consequences of external causes	binary	both	0.00913242	0.0065312	0.00768298
S82	Fracture of lower leg, including ankle	ICD_codes	Injury, poisoning and certain other consequences of external causes	binary	both	0.0369863	0.0475327	0.0428629
S83	Dislocation and sprain of joints and ligaments of knee	ICD_codes	Injury, poisoning and certain other consequences of external causes	binary	both	0.117808	0.109942	0.113425
S86	Injury of muscle, fascia and tendon at lower leg level	ICD_codes	Injury, poisoning and certain other consequences of external causes	binary	both	0.00639269	0.00290276	0.00444804
S89	Other and unspecified injuries of lower leg	ICD_codes	Injury, poisoning and certain other consequences of external causes	binary	both	0.00319635	0.00689405	0.00525677
S90	Superficial injury of ankle, foot and toes	ICD_codes	Injury, poisoning and certain other consequences of external causes	binary	both	0.0191781	0.0399129	0.0307319
S91	Open wound of ankle, foot and toes	ICD_codes	Injury, poisoning and certain other consequences of external causes	binary	both	0.00821918	0.00435414	0.00606551
S92	Fracture of foot and toe, except ankle	ICD_codes	Injury, poisoning and certain other consequences of external causes	binary	both	0.0356164	0.0602322	0.0493328
S93	Dislocation and sprain of joints and ligaments at ankle, foot and toe level	ICD_codes	Injury, poisoning and certain other consequences of external causes	binary	both	0.136073	0.203193	0.173474
S96	Injury of muscle and tendon at ankle and foot level	ICD_codes	Injury, poisoning and certain other consequences of external causes	binary	both	0.00273973	0.00507983	0.00404367
T07	Unspecified multiple injuries	ICD_codes	Injury, poisoning and certain other consequences of external causes	binary	both	0.116438	0.138244	0.128589
T14	Injury of unspecified body region	ICD_codes	Injury, poisoning and certain other consequences of external causes	binary	both	0.443379	0.448839	0.446421
T15	Foreign body on external eye	ICD_codes	Injury, poisoning and certain other consequences of external causes	binary	both	0.0333333	0.0145138	0.0228467
T16	Foreign body in ear	ICD_codes	Injury, poisoning and certain other consequences of external causes	binary	both	0.00365297	0.00290276	0.00323494
T17	Foreign body in respiratory tract	ICD_codes	Injury, poisoning and certain other consequences of external causes	binary	both	0.00776256	0.00798258	0.00788516
T18	Foreign body in alimentary tract	ICD_codes	Injury, poisoning and certain other consequences of external causes	binary	both	0.00456621	0.00362845	0.00404367
T22	Burn and corrosion of shoulder and upper limb, except wrist and hand	ICD_codes	Injury, poisoning and certain other consequences of external causes	binary	both	0.00228311	0.00253991	0.0024262
T23	Burn and corrosion of wrist and hand	ICD_codes	Injury, poisoning and certain other consequences of external causes	binary	both	0.00639269	0.0105225	0.00869389
T30	Burn and corrosion, body region unspecified	ICD_codes	Injury, poisoning and certain other consequences of external causes	binary	both	0.0465753	0.0892598	0.0703599
T38	Poisoning by, adverse effect of and underdosing of hormones and their synthetic substitutes and antagonists, not elsewhere classified	ICD_codes	Injury, poisoning and certain other consequences of external causes	binary	both	0.00136986	0.0112482	0.00687424
T42	Poisoning by, adverse effect of and underdosing of antiepileptic, sedative- hypnotic and antiparkinsonism drugs	ICD_codes	Injury, poisoning and certain other consequences of external causes	binary	both	0.00410959	0.00761974	0.00606551
T43	Poisoning by, adverse effect of and underdosing of psychotropic drugs, not elsewhere classified	ICD_codes	Injury, poisoning and certain other consequences of external causes	binary	both	0.000913242	0.00399129	0.00262839
T45	Poisoning by, adverse effect of and underdosing of primarily systemic and hematological agents, not elsewhere classified	ICD_codes	Injury, poisoning and certain other consequences of external causes	binary	both	0.00776256	0.00435414	0.00586332
T46	Poisoning by, adverse effect of and underdosing of agents primarily affecting the cardiovascular system	ICD_codes	Injury, poisoning and certain other consequences of external causes	binary	both	0.00730594	0.00507983	0.00606551
T48	Poisoning by, adverse effect of and underdosing of agents primarily acting on smooth and skeletal muscles and the respiratory system	ICD_codes	Injury, poisoning and certain other consequences of external causes	binary	both	0.00182648	0.00217707	0.00202184
T50	Poisoning by, adverse effect of and underdosing of diuretics and other and unspecified drugs, medicaments and biological substances	ICD_codes	Injury, poisoning and certain other consequences of external causes	binary	both	0.0164384	0.0355588	0.0270926
T51	Toxic effect of alcohol	ICD_codes	Injury, poisoning and certain other consequences of external causes	binary	both	0.00410959	0.00145138	0.00262839
T65	Toxic effect of other and unspecified substances	ICD_codes	Injury, poisoning and certain other consequences of external causes	binary	both	0.0305936	0.0261248	0.0281035
T67	Effects of heat and light	ICD_codes	Injury, poisoning and certain other consequences of external causes	binary	both	0.00913242	0.00580552	0.00727861
T75	Other and unspecified effects of other external causes	ICD_codes	Injury, poisoning and certain other consequences of external causes	binary	both	0.00456621	0.00689405	0.00586332
T78	Adverse effects, not elsewhere classified	ICD_codes	Injury, poisoning and certain other consequences of external causes	binary	both	0.06621	0.106313	0.0885564
T79	Certain early complications of trauma, not elsewhere classified	ICD_codes	Injury, poisoning and certain other consequences of external causes	binary	both	0.00593607	0.00471698	0.00525677
T80	Complications following infusion, transfusion and therapeutic injection	ICD_codes	Injury, poisoning and certain other consequences of external causes	binary	both	0.00228311	0.00290276	0.00262839
T81	Complications of procedures, not elsewhere classified	ICD_codes	Injury, poisoning and certain other consequences of external causes	binary	both	0.0237443	0.0203193	0.0218358
T82	Complications of cardiac and vascular prosthetic devices, implants and grafts	ICD_codes	Injury, poisoning and certain other consequences of external causes	binary	both	0.00456621	0.00217707	0.00323494
T83	Complications of genitourinary prosthetic devices, implants and grafts	ICD_codes	Injury, poisoning and certain other consequences of external causes	binary	both	0.00410959	0.00362845	0.00384149
T84	Complications of internal orthopedic prosthetic devices, implants and grafts	ICD_codes	Injury, poisoning and certain other consequences of external causes	binary	both	0.0136986	0.0119739	0.0127376
T85	Complications of other internal prosthetic devices, implants and grafts	ICD_codes	Injury, poisoning and certain other consequences of external causes	binary	both	0.00593607	0.0065312	0.00626769
T88	Other complications of surgical and medical care, not elsewhere classified	ICD_codes	Injury, poisoning and certain other consequences of external causes	binary	both	0.0269406	0.0500726	0.0398302
V29	Motorcycle rider injured in other and unspecified transport accidents	ICD_codes	External causes of morbidity	binary	both	0.00730594	0.00253991	0.00465022
V65	Occupant of heavy transport vehicle injured in collision with railway train or railway vehicle	ICD_codes	External causes of morbidity	binary	both	0.00136986	0.00362845	0.00262839
V87	Traffic accident of specified type but victim's mode of transport unknown	ICD_codes	External causes of morbidity	binary	both	0.00365297	0.00108853	0.00222402
V98	Other specified transport accidents	ICD_codes	External causes of morbidity	binary	both	0.00182648	0.00253991	0.00222402
V99	Unspecified transport accident	ICD_codes	External causes of morbidity	binary	both	0.0123288	0.0105225	0.0113223
W19	Unspecified fall	ICD_codes	External causes of morbidity	binary	both	0.0150685	0.0410015	0.0295188
W54	Contact with dog	ICD_codes	External causes of morbidity	binary	both	0.0136986	0.0145138	0.0141529
W55	Contact with other mammals	ICD_codes	External causes of morbidity	binary	both	0.00136986	0.00689405	0.00444804
W57	Bitten or stung by nonvenomous insect and other nonvenomous arthropods	ICD_codes	External causes of morbidity	binary	both	0.060274	0.111393	0.0887586
W64	Exposure to other animate mechanical forces	ICD_codes	External causes of morbidity	binary	both	0.00365297	0.0105225	0.00748079
W99	Exposure to other man-made environmental factors	ICD_codes	External causes of morbidity	binary	both	0.00319635	0.00145138	0.00222402
X58	Exposure to other specified factors	ICD_codes	External causes of morbidity	binary	both	0.00273973	0.00290276	0.00283057
Y04	Assault by bodily force	ICD_codes	External causes of morbidity	binary	both	0.00547945	0.00507983	0.00525677
Y65	Other misadventures during surgical and medical care	ICD_codes	External causes of morbidity	binary	both	0.00182648	0.0032656	0.00262839
Y66	Nonadministration of surgical and medical care	ICD_codes	External causes of morbidity	binary	both	0.00593607	0.00616836	0.00606551
Y83	Surgical operation and other surgical procedures as the cause of abnormal reaction of the patient, or of later complication, without mention of misadventure at the time of the procedure	ICD_codes	External causes of morbidity	binary	both	0.0456621	0.0388244	0.041852
Y84	Other medical procedures as the cause of abnormal reaction of the patient, or of later complication, without mention of misadventure at the time of the procedure	ICD_codes	External causes of morbidity	binary	both	0.00319635	0.00507983	0.00424586
Y93	Activity codes	ICD_codes	External causes of morbidity	binary	both	0.0105023	0.00761974	0.00889608
Z00	Encounter for general examination without complaint, suspected or reported diagnosis	ICD_codes	Factors influencing health status and contact with health services	binary	both	0.576712	0.609216	0.594824
Z01	Encounter for other special examination without complaint, suspected or reported diagnosis	ICD_codes	Factors influencing health status and contact with health services	binary	both	0.477626	0.789187	0.651233
Z02	Encounter for administrative examination	ICD_codes	Factors influencing health status and contact with health services	binary	both	0.151598	0.173803	0.163971
Z03	Encounter for medical observation for suspected diseases and conditions ruled out	ICD_codes	Factors influencing health status and contact with health services	binary	both	0.0219178	0.0348331	0.0291144
Z04	Encounter for examination and observation for other reasons	ICD_codes	Factors influencing health status and contact with health services	binary	both	0.0716895	0.095791	0.0851193
Z09	Encounter for follow-up examination after completed treatment for conditions other than malignant neoplasm	ICD_codes	Factors influencing health status and contact with health services	binary	both	0.0684932	0.0776488	0.0735948
Z11	Encounter for screening for infectious and parasitic diseases	ICD_codes	Factors influencing health status and contact with health services	binary	both	0.10274	0.177068	0.144157
Z12	Encounter for screening for malignant neoplasms	ICD_codes	Factors influencing health status and contact with health services	binary	both	0.00684932	0.367925	0.208047
Z13	Encounter for screening for other diseases and disorders	ICD_codes	Factors influencing health status and contact with health services	binary	both	0.0356164	0.0322932	0.0337647
Z15	Genetic susceptibility to disease	ICD_codes	Factors influencing health status and contact with health services	binary	both	0.00182648	0.00253991	0.00222402
Z16	Resistance to antimicrobial drugs	ICD_codes	Factors influencing health status and contact with health services	binary	both	0.00410959	0.00108853	0.0024262
Z17	Estrogen receptor status	ICD_codes	Factors influencing health status and contact with health services	binary	both	0	0.011611	0.00646987
Z20	Contact with and (suspected) exposure to communicable diseases	ICD_codes	Factors influencing health status and contact with health services	binary	both	0.327397	0.394049	0.364537
Z22	Carrier of infectious disease	ICD_codes	Factors influencing health status and contact with health services	binary	both	0.000913242	0.00834543	0.00505459
Z23	Encounter for immunization	ICD_codes	Factors influencing health status and contact with health services	binary	both	0.208676	0.243106	0.227861
Z28	Immunization not carried out and underimmunization status	ICD_codes	Factors influencing health status and contact with health services	binary	both	0.0511416	0.0703919	0.0618682
Z30	Encounter for contraceptive management	ICD_codes	Factors influencing health status and contact with health services	binary	both	0.0447489	0.156386	0.106955
Z31	Encounter for procreative management	ICD_codes	Factors influencing health status and contact with health services	binary	both	0.0086758	0.0221335	0.0161747
Z32	Encounter for pregnancy test and childbirth and childcare instruction	ICD_codes	Factors influencing health status and contact with health services	binary	both	0	0.0177794	0.009907
Z33	Pregnant state	ICD_codes	Factors influencing health status and contact with health services	binary	both	0	0.0137881	0.00768298
Z34	Encounter for supervision of normal pregnancy	ICD_codes	Factors influencing health status and contact with health services	binary	both	0	0.0856313	0.0477153
Z36	Encounter for antenatal screening of mother	ICD_codes	Factors influencing health status and contact with health services	binary	both	0	0.00362845	0.00202184
Z37	Outcome of delivery	ICD_codes	Factors influencing health status and contact with health services	binary	both	0	0.0602322	0.0335625
Z39	Encounter for maternal postpartum care and examination	ICD_codes	Factors influencing health status and contact with health services	binary	both	0	0.0377358	0.0210271
Z40	Encounter for prophylactic surgery	ICD_codes	Factors influencing health status and contact with health services	binary	both	0.00502283	0.00979681	0.00768298
Z41	Encounter for procedures for purposes other than remedying health state	ICD_codes	Factors influencing health status and contact with health services	binary	both	0.0146119	0.0188679	0.0169834
Z42	Encounter for plastic and reconstructive surgery following medical procedure or healed injury	ICD_codes	Factors influencing health status and contact with health services	binary	both	0.00182648	0.00507983	0.0036393
Z46	Encounter for fitting and adjustment of other devices	ICD_codes	Factors influencing health status and contact with health services	binary	both	0.00456621	0.00471698	0.00465022
Z47	Orthopedic aftercare	ICD_codes	Factors influencing health status and contact with health services	binary	both	0.00776256	0.0112482	0.00970481
Z48	Encounter for other postprocedural aftercare	ICD_codes	Factors influencing health status and contact with health services	binary	both	0.0182648	0.0188679	0.0186009
Z51	Encounter for other aftercare	ICD_codes	Factors influencing health status and contact with health services	binary	both	0.108676	0.123367	0.116862
Z52	Donors of organs and tissues	ICD_codes	Factors influencing health status and contact with health services	binary	both	0.000913242	0.00435414	0.00283057
Z53	Persons encountering health services for specific procedures and treatment, not carried out	ICD_codes	Factors influencing health status and contact with health services	binary	both	0.0296804	0.0402758	0.0355843
Z56	Problems related to employment and unemployment	ICD_codes	Factors influencing health status and contact with health services	binary	both	0.0109589	0.0112482	0.0111201
Z59	Problems related to housing and economic circumstances	ICD_codes	Factors influencing health status and contact with health services	binary	both	0.0100457	0.0159652	0.0133441
Z60	Problems related to social environment	ICD_codes	Factors influencing health status and contact with health services	binary	both	0.0242009	0.032656	0.0289123
Z63	Other problems related to primary support group, including family circumstances	ICD_codes	Factors influencing health status and contact with health services	binary	both	0.0447489	0.122279	0.0879499
Z65	Problems related to other psychosocial circumstances	ICD_codes	Factors influencing health status and contact with health services	binary	both	0.013242	0.0228592	0.0186009
Z68	Body mass index [BMI]	ICD_codes	Factors influencing health status and contact with health services	binary	both	0.0242009	0.0268505	0.0256773
Z70	Counseling related to sexual attitude, behavior and orientation	ICD_codes	Factors influencing health status and contact with health services	binary	both	0.00136986	0.00290276	0.00222402
Z71	Persons encountering health services for other counseling and medical advice, not elsewhere classified	ICD_codes	Factors influencing health status and contact with health services	binary	both	0.263927	0.338897	0.305702
Z72	Problems related to lifestyle	ICD_codes	Factors influencing health status and contact with health services	binary	both	0.124201	0.0983309	0.109786
Z73	Problems related to life management difficulty	ICD_codes	Factors influencing health status and contact with health services	binary	both	0.0383562	0.0533382	0.0467044
Z74	Problems related to care provider dependency	ICD_codes	Factors influencing health status and contact with health services	binary	both	0.00456621	0.00870827	0.00687424
Z75	Problems related to medical facilities and other health care	ICD_codes	Factors influencing health status and contact with health services	binary	both	0.0292237	0.0460813	0.0386171
Z76	Persons encountering health services in other circumstances	ICD_codes	Factors influencing health status and contact with health services	binary	both	0.0945205	0.100145	0.0976547
Z79	Long term (current) drug therapy	ICD_codes	Factors influencing health status and contact with health services	binary	both	0.0547945	0.0410015	0.0471088
Z80	Family history of primary malignant neoplasm	ICD_codes	Factors influencing health status and contact with health services	binary	both	0.0630137	0.0903483	0.078245
Z81	Family history of mental and behavioral disorders	ICD_codes	Factors influencing health status and contact with health services	binary	both	0.00365297	0.00290276	0.00323494
Z82	Family history of certain disabilities and chronic diseases (leading to disablement)	ICD_codes	Factors influencing health status and contact with health services	binary	both	0.0191781	0.0156023	0.0171856
Z83	Family history of other specific disorders	ICD_codes	Factors influencing health status and contact with health services	binary	both	0.0178082	0.0192308	0.0186009
Z84	Family history of other conditions	ICD_codes	Factors influencing health status and contact with health services	binary	both	0.00456621	0.00544267	0.00505459
Z85	Personal history of malignant neoplasm	ICD_codes	Factors influencing health status and contact with health services	binary	both	0.0232877	0.0261248	0.0248686
Z86	Personal history of certain other diseases	ICD_codes	Factors influencing health status and contact with health services	binary	both	0.0611872	0.0547896	0.0576223
Z87	Personal history of other diseases and conditions	ICD_codes	Factors influencing health status and contact with health services	binary	both	0.158447	0.13389	0.144763
Z88	Allergy status to drugs, medicaments and biological substances	ICD_codes	Factors influencing health status and contact with health services	binary	both	0.113242	0.171263	0.145572
Z90	Acquired absence of organs, not elsewhere classified	ICD_codes	Factors influencing health status and contact with health services	binary	both	0.0488584	0.109216	0.0824909
Z91	Personal risk factors, not elsewhere classified	ICD_codes	Factors influencing health status and contact with health services	binary	both	0.0310502	0.0464441	0.039628
Z92	Personal history of medical treatment	ICD_codes	Factors influencing health status and contact with health services	binary	both	0.0237443	0.0344702	0.029721
Z93	Artificial opening status	ICD_codes	Factors influencing health status and contact with health services	binary	both	0.00365297	0.0032656	0.00343712
Z94	Transplanted organ and tissue status	ICD_codes	Factors influencing health status and contact with health services	binary	both	0.00273973	0.00145138	0.00202184
Z95	Presence of cardiac and vascular implants and grafts	ICD_codes	Factors influencing health status and contact with health services	binary	both	0.0187215	0.00362845	0.0103114
Z96	Presence of other functional implants	ICD_codes	Factors influencing health status and contact with health services	binary	both	0.0356164	0.0355588	0.0355843
Z97	Presence of other devices	ICD_codes	Factors influencing health status and contact with health services	binary	both	0	0.0123367	0.00687424
Z98	Other postprocedural states	ICD_codes	Factors influencing health status and contact with health services	binary	both	0.111416	0.101959	0.106146
Z99	Dependence on enabling machines and devices, not elsewhere classified	ICD_codes	Factors influencing health status and contact with health services	binary	both	0.0273973	0.0119739	0.0188031
U07	Emergency use of U07	ICD_codes	Codes for special purposes	binary	both	0.314612	0.364659	0.342499
U09	Post COVID-19 condition	ICD_codes	Codes for special purposes	binary	both	0.00273973	0.0032656	0.00303275
Z29	Encounter for other prophylactic measures	ICD_codes	Factors influencing health status and contact with health services	binary	both	0.00593607	0.00471698	0.00525677
I16	Hypertensive crisis	ICD_codes	Diseases of the circulatory system	binary	both	0.00410959	0.00435414	0.00424586
Fatty_acyl_chains	Fatty acyl chains (%)	Metabolites	Fatty acyls	continuous	both
MUFA	Monounsaturated fatty acids (mM)	Metabolites	Fatty acyls	continuous	both
Oleic_acid	Oleic acid (mM)	Metabolites	Fatty acyls	continuous	both
Omega_3	Omega-3 (mM)	Metabolites	Fatty acyls	continuous	both
ARA_EPA	Arachidonic acid + Eicosapentaenoic acid (mM)	Metabolites	Fatty acyls	continuous	both
Palmitic_acid	Palmitic acid (mM)	Metabolites	Fatty acyls	continuous	both
Stearic_acid	Stearic acid (mM)	Metabolites	Fatty acyls	continuous	both
PUFA	Polyunsaturated fatty acids (mM)	Metabolites	Fatty acyls	continuous	both
DHA	Docosahexaenoic acid (mM)	Metabolites	Fatty acyls	continuous	both
Phosphatidyl_Choline	Phosphatidylcholine (mM)	Metabolites	Glycerophospholipids	continuous	both
PC_30_0	Phosphatidylcholine diacyl C30:0 (Âµg/dL)	Metabolites	Glycerophospholipids	continuous	both
PC_31_0	Phosphatidylcholine diacyl C31:0 (Âµg/dL)	Metabolites	Glycerophospholipids	continuous	both
PC_32_0	Phosphatidylcholine diacyl C32:0 (Âµg/dL)	Metabolites	Glycerophospholipids	continuous	both
PC_32_1	Phosphatidylcholine diacyl C32:1 (Âµg/dL)	Metabolites	Glycerophospholipids	continuous	both
PC_32_1_e	Phosphatidylcholine acyl-alkyl C32:1 (Âµg/dL)	Metabolites	Glycerophospholipids	continuous	both
PC_32_2	Phosphatidylcholine diacyl C32:2 (Âµg/dL)	Metabolites	Glycerophospholipids	continuous	both
PC_33_0	Phosphatidylcholine diacyl C33:0 (Âµg/dL)	Metabolites	Glycerophospholipids	continuous	both
PC_33_1	Phosphatidylcholine diacyl C33:1 (Âµg/dL)	Metabolites	Glycerophospholipids	continuous	both
PC_34_0	Phosphatidylcholine diacyl C34:0 (Âµg/dL)	Metabolites	Glycerophospholipids	continuous	both
PC_34_1	Phosphatidylcholine diacyl C34:1 (Âµg/dL)	Metabolites	Glycerophospholipids	continuous	both
PC_34_1_e	Phosphatidylcholine acyl-alkyl C34:1 (Âµg/dL)	Metabolites	Glycerophospholipids	continuous	both
PC_34_2	Phosphatidylcholine diacyl C34:2 (Âµg/dL)	Metabolites	Glycerophospholipids	continuous	both
PC_34_2_e	Phosphatidylcholine acyl-alkyl C34:2 (Âµg/dL)	Metabolites	Glycerophospholipids	continuous	both
PC_34_3	Phosphatidylcholine diacyl C34:3 (Âµg/dL)	Metabolites	Glycerophospholipids	continuous	both
PC_34_3_e	Phosphatidylcholine acyl-alkyl C34:3 (Âµg/dL)	Metabolites	Glycerophospholipids	continuous	both
PC_34_4	Phosphatidylcholine diacyl C34:4 (Âµg/dL)	Metabolites	Glycerophospholipids	continuous	both
PC_35_1	Phosphatidylcholine diacyl C35:1 (Âµg/dL)	Metabolites	Glycerophospholipids	continuous	both
PC_35_2	Phosphatidylcholine diacyl C35:2 (Âµg/dL)	Metabolites	Glycerophospholipids	continuous	both
PC_35_4	Phosphatidylcholine diacyl C35:4 (Âµg/dL)	Metabolites	Glycerophospholipids	continuous	both
PC_36_0	Phosphatidylcholine diacyl C36:0 (Âµg/dL)	Metabolites	Glycerophospholipids	continuous	both
PC_36_1	Phosphatidylcholine diacyl C36:1 (Âµg/dL)	Metabolites	Glycerophospholipids	continuous	both
PC_36_2	Phosphatidylcholine diacyl C36:2 (Âµg/dL)	Metabolites	Glycerophospholipids	continuous	both
PC_36_2_e	Phosphatidylcholine acyl-alkyl C36:2 (Âµg/dL)	Metabolites	Glycerophospholipids	continuous	both
PC_36_3	Phosphatidylcholine diacyl C36:3 (Âµg/dL)	Metabolites	Glycerophospholipids	continuous	both
PC_36_3_e	Phosphatidylcholine acyl-alkyl C36:3 (Âµg/dL)	Metabolites	Glycerophospholipids	continuous	both
PC_36_4	Phosphatidylcholine diacyl C36:4 (Âµg/dL)	Metabolites	Glycerophospholipids	continuous	both
PC_36_4_e	Phosphatidylcholine acyl-alkyl C36:4 (Âµg/dL)	Metabolites	Glycerophospholipids	continuous	both
PC_36_5	Phosphatidylcholine diacyl C36:5 (Âµg/dL)	Metabolites	Glycerophospholipids	continuous	both
PC_36_5_e	Phosphatidylcholine acyl-alkyl C36:5 (Âµg/dL)	Metabolites	Glycerophospholipids	continuous	both
PC_37_4	Phosphatidylcholine diacyl C37:4 (Âµg/dL)	Metabolites	Glycerophospholipids	continuous	both
PC_37_6	Phosphatidylcholine diacyl C37:6 (Âµg/dL)	Metabolites	Glycerophospholipids	continuous	both
PC_38_2	Phosphatidylcholine diacyl C38:2 (Âµg/dL)	Metabolites	Glycerophospholipids	continuous	both
PC_38_3	Phosphatidylcholine diacyl C38:3 (Âµg/dL)	Metabolites	Glycerophospholipids	continuous	both
PC_38_3_e	Phosphatidylcholine acyl-alkyl C38:3 (Âµg/dL)	Metabolites	Glycerophospholipids	continuous	both
PC_38_4	Phosphatidylcholine diacyl C38:4 (Âµg/dL)	Metabolites	Glycerophospholipids	continuous	both
PC_38_4_e	Phosphatidylcholine acyl-alkyl C38:4 (Âµg/dL)	Metabolites	Glycerophospholipids	continuous	both
PC_38_5	Phosphatidylcholine diacyl C38:5 (Âµg/dL)	Metabolites	Glycerophospholipids	continuous	both
PC_38_5_e	Phosphatidylcholine acyl-alkyl C38:5 (Âµg/dL)	Metabolites	Glycerophospholipids	continuous	both
PC_38_6	Phosphatidylcholine diacyl C38:6 (Âµg/dL)	Metabolites	Glycerophospholipids	continuous	both
PC_38_6_e	Phosphatidylcholine acyl-alkyl C38:6 (Âµg/dL)	Metabolites	Glycerophospholipids	continuous	both
PC_40_4	Phosphatidylcholine diacyl C40:4 (Âµg/dL)	Metabolites	Glycerophospholipids	continuous	both
PC_40_4_e	Phosphatidylcholine acyl-alkyl C40:4 (Âµg/dL)	Metabolites	Glycerophospholipids	continuous	both
PC_40_5	Phosphatidylcholine diacyl C40:5 (Âµg/dL)	Metabolites	Glycerophospholipids	continuous	both
PC_40_5_e	Phosphatidylcholine acyl-alkyl C40:5 (Âµg/dL)	Metabolites	Glycerophospholipids	continuous	both
PC_40_6	Phosphatidylcholine diacyl C40:6 (Âµg/dL)	Metabolites	Glycerophospholipids	continuous	both
PC_42_4_e	Phosphatidylcholine acyl-alkyl C42:4 (Âµg/dL)	Metabolites	Glycerophospholipids	continuous	both
PC_42_5_e	Phosphatidylcholine acyl-alkyl C42:5 (Âµg/dL)	Metabolites	Glycerophospholipids	continuous	both
Lysophosphatidyl_Choline	Lysophosphatidylcholine (mM)	Metabolites	Glycerophospholipids	continuous	both
LPC_14_0	Lysophosphatidylcholine acyl C14:0 (Âµg/dL)	Metabolites	Glycerophospholipids	continuous	both
LPC_15_0	Lysophosphatidylcholine acyl C15:0 (Âµg/dL)	Metabolites	Glycerophospholipids	continuous	both
LPC_16_0	Lysophosphatidylcholine acyl C16:0 (Âµg/dL)	Metabolites	Glycerophospholipids	continuous	both
LPC_16_0_e	Lysophosphatidylcholine alkyl C16:0 (Âµg/dL)	Metabolites	Glycerophospholipids	continuous	both
LPC_16_1	Lysophosphatidylcholine acyl C16:1 (Âµg/dL)	Metabolites	Glycerophospholipids	continuous	both
LPC_16_1_e	Lysophosphatidylcholine alkyl C16:1 (Âµg/dL)	Metabolites	Glycerophospholipids	continuous	both
LPC_17_0	Lysophosphatidylcholine acyl C17:0 (Âµg/dL)	Metabolites	Glycerophospholipids	continuous	both
LPC_18_0	Lysophosphatidylcholine acyl C18:0 (Âµg/dL)	Metabolites	Glycerophospholipids	continuous	both
LPC_18_0_e	Lysophosphatidylcholine alkyl C18:0 (Âµg/dL)	Metabolites	Glycerophospholipids	continuous	both
LPC_18_1	Lysophosphatidylcholine acyl C18:1 (Âµg/dL)	Metabolites	Glycerophospholipids	continuous	both
LPC_18_2	Lysophosphatidylcholine acyl C18:2 (Âµg/dL)	Metabolites	Glycerophospholipids	continuous	both
LPC_18_3	Lysophosphatidylcholine acyl C18:3 (Âµg/dL)	Metabolites	Glycerophospholipids	continuous	both
LPC_18_4	Lysophosphatidylcholine acyl C18:4 (Âµg/dL)	Metabolites	Glycerophospholipids	continuous	both
LPC_20_0	Lysophosphatidylcholine acyl C20:0 (Âµg/dL)	Metabolites	Glycerophospholipids	continuous	both
LPC_20_1	Lysophosphatidylcholine acyl C20:1 (Âµg/dL)	Metabolites	Glycerophospholipids	continuous	both
LPC_20_2	Lysophosphatidylcholine acyl C20:2 (Âµg/dL)	Metabolites	Glycerophospholipids	continuous	both
LPC_20_3	Lysophosphatidylcholine acyl C20:3 (Âµg/dL)	Metabolites	Glycerophospholipids	continuous	both
LPC_20_4	Lysophosphatidylcholine acyl C20:4 (Âµg/dL)	Metabolites	Glycerophospholipids	continuous	both
LPC_20_5	Lysophosphatidylcholine acyl C20:5 (Âµg/dL)	Metabolites	Glycerophospholipids	continuous	both
LPC_22_5	Lysophosphatidylcholine acyl C22:5 (Âµg/dL)	Metabolites	Glycerophospholipids	continuous	both
LPC_22_6	Lysophosphatidylcholine acyl C22:6 (Âµg/dL)	Metabolites	Glycerophospholipids	continuous	both
PE_36_4	Phosphatidylethanolamine acyl C36:4 (Âµg/dL)	Metabolites	Glycerophospholipids	continuous	both
PE_36_5_e	Phosphatidylethanolamine alkyl C36:5 (Âµg/dL)	Metabolites	Glycerophospholipids	continuous	both
PE_38_5_e	Phosphatidylethanolamine alkyl C38:5 (Âµg/dL)	Metabolites	Glycerophospholipids	continuous	both
PE_38_6_e	Phosphatidylethanolamine alkyl C38:6 (Âµg/dL)	Metabolites	Glycerophospholipids	continuous	both
Triglycerides	Triglycerides (mM)	Metabolites	Glycerolipids	continuous	both
TG_46_0	Triglycerol C46:0 (Âµg/dL)	Metabolites	Glycerolipids	continuous	both
TG_46_1	Triglycerol C46:1 (Âµg/dL)	Metabolites	Glycerolipids	continuous	both
TG_46_2	Triglycerol C46:2 (Âµg/dL)	Metabolites	Glycerolipids	continuous	both
TG_48_0	Triglycerol C48:0 (Âµg/dL)	Metabolites	Glycerolipids	continuous	both
TG_48_1	Triglycerol C48:1 (Âµg/dL)	Metabolites	Glycerolipids	continuous	both
TG_48_2	Triglycerol C48:2 (Âµg/dL)	Metabolites	Glycerolipids	continuous	both
TG_48_3	Triglycerol C48:3 (Âµg/dL)	Metabolites	Glycerolipids	continuous	both
TG_50_0	Triglycerol C50:0 (Âµg/dL)	Metabolites	Glycerolipids	continuous	both
TG_50_1	Triglycerol C50:1 (Âµg/dL)	Metabolites	Glycerolipids	continuous	both
TG_50_2	Triglycerol C50:2 (Âµg/dL)	Metabolites	Glycerolipids	continuous	both
TG_50_3	Triglycerol C50:3 (Âµg/dL)	Metabolites	Glycerolipids	continuous	both
TG_50_4	Triglycerol C50:4 (Âµg/dL)	Metabolites	Glycerolipids	continuous	both
TG_51_2	Triglycerol C51:2 (Âµg/dL)	Metabolites	Glycerolipids	continuous	both
TG_52_1	Triglycerol C52:1 (Âµg/dL)	Metabolites	Glycerolipids	continuous	both
TG_52_2	Triglycerol C52:2 (Âµg/dL)	Metabolites	Glycerolipids	continuous	both
TG_52_3	Triglycerol C52:3 (Âµg/dL)	Metabolites	Glycerolipids	continuous	both
TG_52_4	Triglycerol C52:4 (Âµg/dL)	Metabolites	Glycerolipids	continuous	both
TG_52_5	Triglycerol C52:5 (Âµg/dL)	Metabolites	Glycerolipids	continuous	both
TG_52_6	Triglycerol C52:6 (Âµg/dL)	Metabolites	Glycerolipids	continuous	both
TG_54_2	Triglycerol C54:2 (Âµg/dL)	Metabolites	Glycerolipids	continuous	both
TG_54_3	Triglycerol C54:3 (Âµg/dL)	Metabolites	Glycerolipids	continuous	both
TG_54_4	Triglycerol C54:4 (Âµg/dL)	Metabolites	Glycerolipids	continuous	both
TG_54_5	Triglycerol C54:5 (Âµg/dL)	Metabolites	Glycerolipids	continuous	both
TG_54_6	Triglycerol C54:6 (Âµg/dL)	Metabolites	Glycerolipids	continuous	both
TG_54_7	Triglycerol C54:7 (Âµg/dL)	Metabolites	Glycerolipids	continuous	both
HDL_P	Concentration of HDL particles (mol/l)	Metabolites	Lipoprotein lipids	continuous	both
Large_HDL_P	Concentration of large HDL particles (mol/l)	Metabolites	Lipoprotein lipids	continuous	both
Medium_HDL_P	Concentration of medium HDL particles (mol/l)	Metabolites	Lipoprotein lipids	continuous	both
Small_HDL_P	Concentration of small HDL particles (mol/l)	Metabolites	Lipoprotein lipids	continuous	both
HDL_Z	Mean diameter for HDL particles (nm)	Metabolites	Lipoprotein lipids	continuous	both
HDL_C	Total cholesterol in HDL (mg/dL)	Metabolites	Lipoprotein lipids	continuous	both
HDL_TG	Triglycerides in HDL (mg/dL)	Metabolites	Lipoprotein lipids	continuous	both
IDL_C	Total cholesterol in IDL (mg/dL)	Metabolites	Lipoprotein lipids	continuous	both
IDL_TG	Triglycerides in IDL (mg/dL)	Metabolites	Lipoprotein lipids	continuous	both
LDL_P	Concentration of LDL particles (mol/l)	Metabolites	Lipoprotein lipids	continuous	both
Large_LDL_P	Concentration of large LDL particles (mol/l)	Metabolites	Lipoprotein lipids	continuous	both
Medium_LDL_P	Concentration of medium LDL particles (mol/l)	Metabolites	Lipoprotein lipids	continuous	both
Small_LDL_P	Concentration of small LDL particles (mol/l)	Metabolites	Lipoprotein lipids	continuous	both
LDL_Z	Mean diameter for LDL particles (nm)	Metabolites	Lipoprotein lipids	continuous	both
LDL_C	Total cholesterol in LDL (mg/dL)	Metabolites	Lipoprotein lipids	continuous	both
LDL_TG	Triglycerides in LDL (mg/dL)	Metabolites	Lipoprotein lipids	continuous	both
VLDL_P	Concentration of VLDL particles (mol/l)	Metabolites	Lipoprotein lipids	continuous	both
Large_VLDL_P	Concentration of large VLDL particles (mol/l)	Metabolites	Lipoprotein lipids	continuous	both
Medium_VLDL_P	Concentration of medium VLDL particles (mol/l)	Metabolites	Lipoprotein lipids	continuous	both
Small_VLDL_P	Concentration of small VLDL particles (mol/l)	Metabolites	Lipoprotein lipids	continuous	both
VLDL_Z	Mean diameter for VLDL particles (nm)	Metabolites	Lipoprotein lipids	continuous	both
VLDL_C	Total cholesterol in VLDL (mg/dL)	Metabolites	Lipoprotein lipids	continuous	both
VLDL_TG	Triglycerides in VLDL (mg/dL)	Metabolites	Lipoprotein lipids	continuous	both
Non_HDL_P	Concentration of non-HDL particles (mol/l)	Metabolites	Lipoprotein lipids	continuous	both
LDL_P_HDL_P	Ratio of concentration of LDL particles to HDL particles	Metabolites	Lipoprotein lipids	continuous	both
Total_P_HDL_P	Ratio of concentration of total particles to HDL particles	Metabolites	Lipoprotein lipids	continuous	both
Sphingomyelin	Sphingomyelin (mM)	Metabolites	Sphingolipids	continuous	both
SM_32_0	Sphingomyelin C32:0 (Âµg/dL)	Metabolites	Sphingolipids	continuous	both
SM_32_1	Sphingomyelin C32:1 (Âµg/dL)	Metabolites	Sphingolipids	continuous	both
SM_32_2	Sphingomyelin C32:2 (Âµg/dL)	Metabolites	Sphingolipids	continuous	both
SM_33_1	Sphingomyelin C33:1 (Âµg/dL)	Metabolites	Sphingolipids	continuous	both
SM_34_1	Sphingomyelin C34:1 (Âµg/dL)	Metabolites	Sphingolipids	continuous	both
SM_34_2	Sphingomyelin C34:2 (Âµg/dL)	Metabolites	Sphingolipids	continuous	both
SM_35_0	Sphingomyelin C35:0 (Âµg/dL)	Metabolites	Sphingolipids	continuous	both
SM_35_1	Sphingomyelin C35:1 (Âµg/dL)	Metabolites	Sphingolipids	continuous	both
SM_36_0	Sphingomyelin C36:0 (Âµg/dL)	Metabolites	Sphingolipids	continuous	both
SM_36_1	Sphingomyelin C36:1 (Âµg/dL)	Metabolites	Sphingolipids	continuous	both
SM_36_2	Sphingomyelin C36:2 (Âµg/dL)	Metabolites	Sphingolipids	continuous	both
SM_38_1	Sphingomyelin C38:1 (Âµg/dL)	Metabolites	Sphingolipids	continuous	both
SM_38_2	Sphingomyelin C38:2 (Âµg/dL)	Metabolites	Sphingolipids	continuous	both
SM_39_1	Sphingomyelin C39:1 (Âµg/dL)	Metabolites	Sphingolipids	continuous	both
SM_40_0	Sphingomyelin C40:0 (Âµg/dL)	Metabolites	Sphingolipids	continuous	both
SM_40_1	Sphingomyelin C40:1 (Âµg/dL)	Metabolites	Sphingolipids	continuous	both
SM_40_2	Sphingomyelin C40:2 (Âµg/dL)	Metabolites	Sphingolipids	continuous	both
SM_41_1	Sphingomyelin C41:1 (Âµg/dL)	Metabolites	Sphingolipids	continuous	both
SM_41_2	Sphingomyelin C41:2 (Âµg/dL)	Metabolites	Sphingolipids	continuous	both
SM_42_1	Sphingomyelin C42:1 (Âµg/dL)	Metabolites	Sphingolipids	continuous	both
SM_42_2	Sphingomyelin C42:2 (Âµg/dL)	Metabolites	Sphingolipids	continuous	both
SM_42_3	Sphingomyelin C42:3 (Âµg/dL)	Metabolites	Sphingolipids	continuous	both
SM_43_1	Sphingomyelin C43:1 (Âµg/dL)	Metabolites	Sphingolipids	continuous	both
SM_43_2	Sphingomyelin C43:2 (Âµg/dL)	Metabolites	Sphingolipids	continuous	both
Esterified_Cholesterol	Esterified cholesterol (mM)	Metabolites	Steroids	continuous	both
Free_Cholesterol	Free cholesterol (mM)	Metabolites	Steroids	continuous	both
Total_Cholesterol	Total cholesterol (mM)	Metabolites	Steroids	continuous	both
Alanine	Alanine (mM)	Metabolites	Carboxylic acids	continuous	both
Glycine	Glycine (mM)	Metabolites	Carboxylic acids	continuous	both
Glutamic_acid	Glutamic acid (mM)	Metabolites	Carboxylic acids	continuous	both
Isoleucine	Isoleucine (mM)	Metabolites	Carboxylic acids	continuous	both
Lysine	Lysine (mM)	Metabolites	Carboxylic acids	continuous	both
Ornithine	Ornithine (mM)	Metabolites	Carboxylic acids	continuous	both
Threonine	Threonine (mM)	Metabolites	Carboxylic acids	continuous	both
Leucine	Leucine (mM)	Metabolites	Carboxylic acids	continuous	both
Methionine	Methionine (mM)	Metabolites	Carboxylic acids	continuous	both
Phenylalanine	Phenylalanine (mM)	Metabolites	Carboxylic acids	continuous	both
Proline	Proline (mM)	Metabolites	Carboxylic acids	continuous	both
Serine	Serine (mM)	Metabolites	Carboxylic acids	continuous	both
Tyrosine	Tyrosine (mM)	Metabolites	Carboxylic acids	continuous	both
Valine	Valine (mM)	Metabolites	Carboxylic acids	continuous	both
Citric_acid	Citric acid (mM)	Metabolites	Carboxylic acids	continuous	both
Leucine_Isoleucine	Ratio of leucine to isoleucine	Metabolites	Carboxylic acids	continuous	both
2_Hydroxybutanoic_acid	2-Hydroxybutanoic acid (mM)	Metabolites	Hydroxy acids	continuous	both
3_Hydroxybutanoic_acid	3-Hydroxybutanoic acid (mM)	Metabolites	Hydroxy acids	continuous	both
Lactic_acid	Lactic acid (mM)	Metabolites	Hydroxy acids	continuous	both
Fructose	Fructose (mM)	Metabolites	Organooxygen compounds	continuous	both
Glucose	Glucose (mM)	Metabolites	Organooxygen compounds	continuous	both
Sucrose	Sucrose (mM)	Metabolites	Organooxygen compounds	continuous	both
Gliceric_acid	Gliceric acid (mM)	Metabolites	Organooxygen compounds	continuous	both
Glycerol	Glycerol (mM)	Metabolites	Organooxygen compounds	continuous	both
Tryptophan	Tryptophan (mM)	Metabolites	Indoles	continuous	both
8	Intestinal infection	Phecodes	infectious diseases	binary	both	0.264531	0.297857	0.283111
10	Tuberculosis	Phecodes	infectious diseases	binary	both	0.00366133	0.00653832	0.00526529
38	Septicemia	Phecodes	infectious diseases	binary	both	0.00594966	0.00254268	0.00405022
41	Bacterial infection NOS	Phecodes	infectious diseases	binary	both	0.0855835	0.125318	0.107736
53	Herpes zoster	Phecodes	infectious diseases	binary	both	0.0617849	0.0977116	0.0818145
54	Herpes simplex	Phecodes	infectious diseases	binary	both	0.0237986	0.0606611	0.0443499
70	Viral hepatitis	Phecodes	infectious diseases	binary	both	0.0183066	0.0152561	0.0166059
78	Viral warts & HPV	Phecodes	infectious diseases	binary	both	0.144622	0.167817	0.157554
79	Viral infection	Phecodes	infectious diseases	binary	both	0.271854	0.358155	0.319968
80	Postoperative infection	Phecodes	infectious diseases	binary	both	0.0132723	0.00762804	0.0101256
90	Sexually transmitted infections (not HIV or hepatitis)	Phecodes	infectious diseases	binary	both	0.00915332	0.0072648	0.00810045
1000	Burns	Phecodes		binary	both	0.0521739	0.100981	0.0793844
1001	Foreign body injury	Phecodes		binary	both	0.0558352	0.036324	0.0449575
1002	Symptoms concerning nutrition, metabolism, and development	Phecodes		binary	both	0.024714	0.0301489	0.027744
1004	Other signs and symptoms involving emotional state	Phecodes		binary	both	0.012357	0.0199782	0.0166059
1005	Other symptoms	Phecodes		binary	both	0.0590389	0.0533963	0.0558931
1008	Crushing or internal injury to organs	Phecodes		binary	both	0.00823799	0.00217944	0.00486027
1009	Injury, NOS	Phecodes		binary	both	0.494737	0.507446	0.501823
1010	Other tests	Phecodes		binary	both	0.021968	0.0323284	0.027744
1011	Complications of surgical and medical procedures	Phecodes		binary	both	0.0389016	0.0610243	0.0512353
1013	Asphyxia and hypoxemia	Phecodes		binary	both	0.00686499	0.00581184	0.00627785
1014	Effects of heat, cold and air pressure	Phecodes		binary	both	0.0105263	0.0072648	0.00870798
1015	Effects of other external causes	Phecodes		binary	both	0.0141876	0.0159826	0.0151883
1019	Other ill-defined and unknown causes of morbidity and mortality	Phecodes		binary	both	0.0672769	0.0958954	0.0832321
110	Dermatophytosis / Dermatomycosis	Phecodes	infectious diseases	binary	both	0.169794	0.20632	0.190158
1100	Family history	Phecodes		binary	both	0.017849	0.0192517	0.018631
112	Candidiasis	Phecodes	infectious diseases	binary	both	0.0508009	0.139847	0.100446
117	Mycoses	Phecodes	infectious diseases	binary	both	0.0553776	0.0690156	0.062981
131	Protozoan infection	Phecodes	infectious diseases	binary	both	0	0.00472212	0.00263264
132	Infestation (lice, mites)	Phecodes	infectious diseases	binary	both	0.0187643	0.0250636	0.0222762
134	Helminthiases	Phecodes	infectious diseases	binary	both	0.00778032	0.0101707	0.009113
136	Other infectious and parasitic diseases	Phecodes	infectious diseases	binary	both	0.0334096	0.0464947	0.0407047
153	Colorectal cancer	Phecodes	neoplasms	binary	both	0.0155606	0.0101707	0.0125557
158	Neoplasm of unspecified nature of digestive system	Phecodes	neoplasms	binary	both	0.002746	0.0018162	0.00222762
159	Malignant neoplasm of other and ill-defined sites within the digestive organs and peritoneum	Phecodes	neoplasms	binary	both	0.0100686	0.00799128	0.00891049
165	Cancer within the respiratory system	Phecodes	neoplasms	binary	both	0.0114416	0.00871776	0.00992305
170	Cancer of bone and connective tissue	Phecodes	neoplasms	binary	both	0.002746	0.00290592	0.00283516
172	Skin cancer	Phecodes	neoplasms	binary	both	0.0443936	0.0533963	0.0494127
173	Neoplasm of uncertain behavior of skin	Phecodes	neoplasms	binary	both	0.00183066	0.00290592	0.00243013
174	Breast cancer	Phecodes	neoplasms	binary	both	0	0.0345078	0.0192386
180	Cervical cancer and dysplasia	Phecodes	neoplasms	binary	both	0	0.0439521	0.0245038
182	Malignant neoplasm of uterus	Phecodes	neoplasms	binary	both	0	0.00508536	0.00283516
184	Cancer of other female genital organs	Phecodes	neoplasms	binary	both	0	0.00690156	0.00384771
185	Cancer of prostate	Phecodes	neoplasms	binary	both	0.0265446	0	0.0117456
189	Cancer of urinary organs (incl. kidney and bladder)	Phecodes	neoplasms	binary	both	0.0146453	0.00581184	0.00972053
195	Cancer, suspected or other	Phecodes	neoplasms	binary	both	0.0256293	0.028696	0.027339
198	Secondary malignant neoplasm	Phecodes	neoplasms	binary	both	0.019222	0.0170723	0.0180235
199	Neoplasm of uncertain behavior	Phecodes	neoplasms	binary	both	0.00183066	0.00581184	0.00405022
200	Myeloproliferative disease	Phecodes	neoplasms	binary	both	0.00411899	0.00617508	0.00526529
202	Cancer of other lymphoid, histiocytic tissue	Phecodes	neoplasms	binary	both	0.00549199	0.00108972	0.00303767
204	Leukemia	Phecodes	neoplasms	binary	both	0.00503432	0.00435888	0.00465776
208	Benign neoplasm of colon	Phecodes	neoplasms	binary	both	0.116705	0.0824555	0.0976104
210	Benign neoplasm of lip, oral cavity, and pharynx	Phecodes	neoplasms	binary	both	0.00411899	0.00508536	0.00465776
211	Benign neoplasm of other parts of digestive system	Phecodes	neoplasms	binary	both	0.0132723	0.00835452	0.0105306
212	Benign neoplasm of respiratory and intrathoracic organs	Phecodes	neoplasms	binary	both	0.00320366	0.00290592	0.00303767
213	Benign neoplasm of bone and articular cartilage	Phecodes	neoplasms	binary	both	0.00503432	0.00472212	0.00486027
214	Lipoma	Phecodes	neoplasms	binary	both	0.126773	0.11769	0.121709
215	Other benign neoplasm of connective and other soft tissue	Phecodes	neoplasms	binary	both	0.00961098	0.0116237	0.0107331
216	Benign neoplasm of skin	Phecodes	neoplasms	binary	both	0.189016	0.23538	0.214864
217	Vascular hamartomas and non-neoplastic nevi	Phecodes	neoplasms	binary	both	0.00549199	0.0130766	0.00972053
218	Benign neoplasm of uterus	Phecodes	neoplasms	binary	both	0	0.133309	0.0743216
220	Benign neoplasm of ovary	Phecodes	neoplasms	binary	both	0	0.0254268	0.0141758
221	Benign neoplasm of other female genital organs	Phecodes	neoplasms	binary	both	0	0.0036324	0.00202511
222	Benign neoplasm of male genital organs	Phecodes	neoplasms	binary	both	0.00411899	0.00036324	0.00202511
223	Benign neoplasm of kidney and other urinary organs	Phecodes	neoplasms	binary	both	0.000915332	0.0036324	0.00243013
225	Benign neoplasm of brain and other parts of nervous system	Phecodes	neoplasms	binary	both	0.00366133	0.0054486	0.00465776
226	Benign neoplasm of thyroid glands	Phecodes	neoplasms	binary	both	0.000457666	0.00399564	0.00243013
227	Benign neoplasm of other endocrine glands and related structures	Phecodes	neoplasms	binary	both	0.00732265	0.0130766	0.0105306
228	Hemangioma and lymphangioma, any site	Phecodes	neoplasms	binary	both	0.0324943	0.0403197	0.036857
229	Benign neoplasm of unspecified sites	Phecodes	neoplasms	binary	both	0.00228833	0.00290592	0.00263264
240	Simple and unspecified goiter	Phecodes	endocrine/metabolic	binary	both	0.00457666	0.0207047	0.0135682
241	Nontoxic nodular goiter	Phecodes	endocrine/metabolic	binary	both	0.0187643	0.0675627	0.04597
242	Thyrotoxicosis with or without goiter	Phecodes	endocrine/metabolic	binary	both	0.00915332	0.0265165	0.0188335
244	Hypothyroidism	Phecodes	endocrine/metabolic	binary	both	0.0448513	0.173992	0.116849
245	Thyroiditis	Phecodes	endocrine/metabolic	binary	both	0.00915332	0.0199782	0.0151883
246	Other disorders of thyroid	Phecodes	endocrine/metabolic	binary	both	0.00183066	0.00399564	0.00303767
250	Diabetes mellitus	Phecodes	endocrine/metabolic	binary	both	0.18627	0.127861	0.153706
251	Other disorders of pancreatic internal secretion	Phecodes	endocrine/metabolic	binary	both	0.00457666	0.0036324	0.00405022
252	Disorders of parathyroid gland	Phecodes	endocrine/metabolic	binary	both	0.00594966	0.0156193	0.0113406
253	Disorders of the pituitary gland and its hypothalamic control	Phecodes	endocrine/metabolic	binary	both	0.00366133	0.0101707	0.0072904
255	Disorders of adrenal glands	Phecodes	endocrine/metabolic	binary	both	0.00183066	0.0036324	0.00283516
256	Ovarian dysfunction	Phecodes	endocrine/metabolic	binary	both	0	0.00980748	0.0054678
259	Other endocrine disorders	Phecodes	endocrine/metabolic	binary	both	0.00594966	0.00508536	0.0054678
260	Protein-calorie malnutrition	Phecodes	endocrine/metabolic	binary	both	0.00778032	0.00472212	0.00607533
261	Vitamin deficiency	Phecodes	endocrine/metabolic	binary	both	0.0604119	0.148928	0.109761
262	Mineral deficiency NEC	Phecodes	endocrine/metabolic	binary	both	0.0375286	0.107882	0.0767517
263	Other nutritional deficiency	Phecodes	endocrine/metabolic	binary	both	0.001373	0.00690156	0.00445525
269	Proteinuria	Phecodes	endocrine/metabolic	binary	both	0.0160183	0.00799128	0.0115431
270	Disorders of protein plasma/amino-acid transport and metabolism	Phecodes	endocrine/metabolic	binary	both	0.00640732	0.00653832	0.00648036
271	Disorders of carbohydrate transport and metabolism	Phecodes	endocrine/metabolic	binary	both	0.00320366	0.00980748	0.00688538
272	Disorders of lipoid metabolism	Phecodes	endocrine/metabolic	binary	both	0.461785	0.427534	0.442689
274	Gout and other crystal arthropathies	Phecodes	endocrine/metabolic	binary	both	0.0604119	0.0119869	0.0334143
275	Disorders of mineral metabolism	Phecodes	endocrine/metabolic	binary	both	0.021968	0.0584817	0.0423248
276	Disorders of fluid, electrolyte, and acid-base balance	Phecodes	endocrine/metabolic	binary	both	0.028833	0.0203414	0.0240988
277	Other disorders of metabolism	Phecodes	endocrine/metabolic	binary	both	0.026087	0.0159826	0.0204536
278	Overweight, obesity and other hyperalimentation	Phecodes	endocrine/metabolic	binary	both	0.372998	0.398838	0.387404
279	Disorders involving the immune mechanism	Phecodes	endocrine/metabolic	binary	both	0.0196796	0.00217944	0.00992305
280	Iron deficiency anemias	Phecodes	hematopoietic	binary	both	0.0627002	0.231747	0.156946
281	Other deficiency anemia	Phecodes	hematopoietic	binary	both	0.00594966	0.00871776	0.00749291
282	Hereditary hemolytic anemias	Phecodes	hematopoietic	binary	both	0.00549199	0.00435888	0.00486027
284	Aplastic anemia	Phecodes	hematopoietic	binary	both	0.00549199	0.00217944	0.0036452
285	Other anemias	Phecodes	hematopoietic	binary	both	0.0622426	0.114421	0.0913325
286	Coagulation defects	Phecodes	hematopoietic	binary	both	0.00503432	0.00799128	0.00668287
287	Purpura and other hemorrhagic conditions	Phecodes	hematopoietic	binary	both	0.026087	0.0185252	0.0218712
288	Diseases of white blood cells	Phecodes	hematopoietic	binary	both	0.0366133	0.0428623	0.0400972
289	Other diseases of blood and blood-forming organs	Phecodes	hematopoietic	binary	both	0.0713959	0.0839085	0.0783718
290	Delirium dementia and amnestic and other cognitive disorders	Phecodes	mental disorders	binary	both	0.0544622	0.0417726	0.0473876
291	Other specified nonpsychotic and/or transient mental disorders	Phecodes	mental disorders	binary	both	0.0160183	0.0119869	0.0137708
292	Neurological disorders	Phecodes	mental disorders	binary	both	0.0448513	0.0555757	0.0508303
293	Symptoms involving head and neck	Phecodes	mental disorders	binary	both	0.0448513	0.0395932	0.0419198
295	Schizophrenia and other psychotic disorders	Phecodes	mental disorders	binary	both	0.00640732	0.00799128	0.0072904
296	Mood disorders	Phecodes	mental disorders	binary	both	0.0480549	0.114421	0.0850547
297	Suicidal ideation or attempt	Phecodes	mental disorders	binary	both	0.00183066	0.00399564	0.00303767
300	Anxiety disorders	Phecodes	mental disorders	binary	both	0.309382	0.508173	0.420211
301	Personality disorders	Phecodes	mental disorders	binary	both	0.0187643	0.0207047	0.0198461
302	Sexual and gender identity disorders	Phecodes	mental disorders	binary	both	0.0640732	0.0054486	0.0313892
303	Psychogenic and somatoform disorders	Phecodes	mental disorders	binary	both	0.0173913	0.0276062	0.0230863
304	Adjustment reaction	Phecodes	mental disorders	binary	both	0.0759725	0.155104	0.120089
306	Other mental disorder	Phecodes	mental disorders	binary	both	0.0343249	0.0751907	0.0571081
312	Conduct disorders	Phecodes	mental disorders	binary	both	0.00549199	0.0036324	0.00445525
313	Pervasive developmental disorders	Phecodes	mental disorders	binary	both	0.00457666	0.00835452	0.00668287
315	Develomental delays and disorders	Phecodes	mental disorders	binary	both	0.00183066	0.00399564	0.00303767
316	Substance addiction and disorders	Phecodes	mental disorders	binary	both	0.0114416	0.0054486	0.00810045
317	Alcohol-related disorders	Phecodes	mental disorders	binary	both	0.0846682	0.018162	0.0475901
318	Tobacco use disorder	Phecodes	mental disorders	binary	both	0.313501	0.31057	0.311867
327	Sleep disorders	Phecodes	neurological	binary	both	0.200915	0.221576	0.212434
331	Other cerebral degenerations	Phecodes	neurological	binary	both	0.0105263	0.0156193	0.0133657
332	Parkinson's disease	Phecodes	neurological	binary	both	0.002746	0.00145296	0.00202511
333	Extrapyramidal disease and abnormal movement disorders	Phecodes	neurological	binary	both	0.0105263	0.0225209	0.0172134
334	Degenerative disease of the spinal cord	Phecodes	neurological	binary	both	0.002746	0.0018162	0.00222762
337	Disorders of the autonomic nervous system	Phecodes	neurological	binary	both	0.00228833	0.00217944	0.00222762
339	Other headache syndromes	Phecodes	neurological	binary	both	0.109382	0.201961	0.160996
340	Migraine	Phecodes	neurological	binary	both	0.0443936	0.134399	0.0945727
342	Hemiplegia	Phecodes	neurological	binary	both	0.00549199	0.00435888	0.00486027
344	Other paralytic syndromes	Phecodes	neurological	binary	both	0.00366133	0.00290592	0.00324018
345	Epilepsy, recurrent seizures, convulsions	Phecodes	neurological	binary	both	0.0105263	0.0112604	0.0109356
348	Other conditions of brain	Phecodes	neurological	binary	both	0.00778032	0.0112604	0.00972053
349	Other and unspecified disorders of the nervous system	Phecodes	neurological	binary	both	0.00594966	0.00435888	0.00506278
350	Abnormal movement	Phecodes	neurological	binary	both	0.0356979	0.0584817	0.0484002
351	Other peripheral nerve disorders	Phecodes	neurological	binary	both	0.0901602	0.204867	0.154111
352	Disorders of other cranial nerves	Phecodes	neurological	binary	both	0.0187643	0.0232474	0.0212637
356	Hereditary and idiopathic peripheral neuropathy	Phecodes	neurological	binary	both	0.00183066	0.00217944	0.00202511
357	Inflammatory and toxic neuropathy	Phecodes	neurological	binary	both	0.0141876	0.0152561	0.0147833
359	Muscular dystrophies and other myopathies	Phecodes	neurological	binary	both	0.0132723	0.00762804	0.0101256
360	Disorders of the globe	Phecodes	sense organs	binary	both	0.001373	0.00254268	0.00202511
361	Retinal detachments and defects	Phecodes	sense organs	binary	both	0.0155606	0.0130766	0.0141758
362	Other retinal disorders	Phecodes	sense organs	binary	both	0.020595	0.0247003	0.0228838
364	Corneal opacity and other disorders of cornea	Phecodes	sense organs	binary	both	0.00594966	0.009081	0.00769542
365	Glaucoma	Phecodes	sense organs	binary	both	0.0562929	0.0533963	0.054678
366	Cataract	Phecodes	sense organs	binary	both	0.0700229	0.0973483	0.0852572
367	Disorders of refraction and accommodation; blindness and low vision	Phecodes	sense organs	binary	both	0.153318	0.206684	0.18307
368	Visual disturbances	Phecodes	sense organs	binary	both	0.103432	0.166364	0.138518
369	Infection of the eye	Phecodes	sense organs	binary	both	0.181236	0.250999	0.22013
370	Keratitis	Phecodes	sense organs	binary	both	0.0393593	0.0490374	0.044755
371	Inflammation of the eye	Phecodes	sense organs	binary	both	0.105263	0.143117	0.126367
372	Disorders of conjunctiva	Phecodes	sense organs	binary	both	0.0475973	0.0573919	0.0530579
374	Other disorders of eyelids	Phecodes	sense organs	binary	both	0.0237986	0.0305122	0.0275415
375	Disorders of lacrimal system	Phecodes	sense organs	binary	both	0.020595	0.0602979	0.0427299
376	Disorders of the orbit	Phecodes	sense organs	binary	both	0.000915332	0.00290592	0.00202511
378	Strabismus and other disorders of binocular eye movements	Phecodes	sense organs	binary	both	0.00594966	0.00835452	0.0072904
379	Other disorders of eye	Phecodes	sense organs	binary	both	0.123112	0.179804	0.154719
380	Disorders of external ear	Phecodes	sense organs	binary	both	0.340503	0.337813	0.339004
381	Otitis media and Eustachian tube disorders	Phecodes	sense organs	binary	both	0.167506	0.203051	0.187323
382	Otalgia	Phecodes	sense organs	binary	both	0.0581236	0.0969851	0.0797894
383	Otosclerosis	Phecodes	sense organs	binary	both	0.00411899	0.00399564	0.00405022
384	Other disorders of tympanic membrane	Phecodes	sense organs	binary	both	0.010984	0.0148928	0.0131632
385	Other disorders of middle ear and mastoid	Phecodes	sense organs	binary	both	0.00366133	0.00690156	0.0054678
386	Vertiginous syndromes and other disorders of vestibular system	Phecodes	sense organs	binary	both	0.227918	0.343625	0.292426
388	Other disorders of ear	Phecodes	sense organs	binary	both	0.0169336	0.0221576	0.0198461
389	Hearing loss	Phecodes	sense organs	binary	both	0.216934	0.193607	0.203929
394	Rheumatic disease of the heart valves	Phecodes	circulatory system	binary	both	0.016476	0.00799128	0.0117456
395	Heart valve disorders	Phecodes	circulatory system	binary	both	0.0201373	0.0174355	0.018631
396	Abnormal heart sounds	Phecodes	circulatory system	binary	both	0.01373	0.0265165	0.0208586
401	Hypertension	Phecodes	circulatory system	binary	both	0.4	0.281511	0.333941
402	Elevated blood pressure reading without diagnosis of hypertension	Phecodes	circulatory system	binary	both	0.178032	0.140937	0.157351
411	Ischemic Heart Disease	Phecodes	circulatory system	binary	both	0.0613272	0.018162	0.037262
414	Other forms of chronic heart disease	Phecodes	circulatory system	binary	both	0.00961098	0.0054486	0.0072904
415	Pulmonary heart disease	Phecodes	circulatory system	binary	both	0.0118993	0.0054486	0.00830296
416	Cardiomegaly	Phecodes	circulatory system	binary	both	0.0105263	0.00326916	0.00648036
418	Nonspecific chest pain	Phecodes	circulatory system	binary	both	0.019222	0.0177988	0.0184285
420	Carditis	Phecodes	circulatory system	binary	both	0.0128146	0.00399564	0.00789793
425	Cardiomyopathy	Phecodes	circulatory system	binary	both	0.00686499	0.00254268	0.00445525
426	Cardiac conduction disorders	Phecodes	circulatory system	binary	both	0.0704805	0.0297857	0.0477926
427	Cardiac dysrhythmias	Phecodes	circulatory system	binary	both	0.126316	0.122412	0.124139
428	Congestive heart failure; nonhypertensive	Phecodes	circulatory system	binary	both	0.0141876	0.00581184	0.00951802
429	Ill-defined descriptions and complications of heart disease	Phecodes	circulatory system	binary	both	0.0160183	0.0163458	0.0162009
430	Intracranial hemorrhage	Phecodes	circulatory system	binary	both	0.00457666	0.00399564	0.00425273
433	Cerebrovascular disease	Phecodes	circulatory system	binary	both	0.0366133	0.0359608	0.0362495
440	Atherosclerosis	Phecodes	circulatory system	binary	both	0.0183066	0.0134399	0.0155934
442	Other aneurysm	Phecodes	circulatory system	binary	both	0.00732265	0.00435888	0.00567031
443	Peripheral vascular disease	Phecodes	circulatory system	binary	both	0.0173913	0.018162	0.017821
446	Polyarteritis nodosa and allied conditions	Phecodes	circulatory system	binary	both	0.002746	0.00472212	0.00384771
447	Other disorders of arteries and arterioles	Phecodes	circulatory system	binary	both	0.00320366	0.00145296	0.00222762
450	Noninfectious disorders of lymphatic channels	Phecodes	circulatory system	binary	both	0.00411899	0.00472212	0.00445525
451	Phlebitis and thrombophlebitis	Phecodes	circulatory system	binary	both	0.020595	0.0283327	0.0249089
452	Other venous embolism and thrombosis	Phecodes	circulatory system	binary	both	0.0169336	0.0134399	0.0149858
454	Varicose veins	Phecodes	circulatory system	binary	both	0.0869565	0.157283	0.126164
456	Chronic venous insufficiency [CVI]	Phecodes	circulatory system	binary	both	0.0421053	0.112968	0.081612
458	Hypotension	Phecodes	circulatory system	binary	both	0.021968	0.0232474	0.0226812
459	Other disorders of circulatory system	Phecodes	circulatory system	binary	both	0.0448513	0.0512169	0.0484002
464	Acute sinusitis	Phecodes	respiratory	binary	both	0.0860412	0.127134	0.108951
465	Acute upper respiratory infections of multiple or unspecified sites	Phecodes	respiratory	binary	both	0.608696	0.737377	0.680437
470	Septal Deviations/Turbinate Hypertrophy	Phecodes	respiratory	binary	both	0.0627002	0.0290592	0.0439449
471	Nasal polyps	Phecodes	respiratory	binary	both	0.0196796	0.00980748	0.0141758
472	Chronic pharyngitis and nasopharyngitis	Phecodes	respiratory	binary	both	0.0237986	0.0243371	0.0240988
473	Diseases of the larynx and vocal cords	Phecodes	respiratory	binary	both	0.0535469	0.121685	0.091535
474	Acute and chronic tonsillitis	Phecodes	respiratory	binary	both	0.147368	0.209953	0.18226
475	Chronic sinusitis	Phecodes	respiratory	binary	both	0.0183066	0.0312386	0.0255164
476	Allergic rhinitis	Phecodes	respiratory	binary	both	0.167506	0.191791	0.181045
477	Epistaxis or throat hemorrhage	Phecodes	respiratory	binary	both	0.0256293	0.0214312	0.0232888
478	Throat pain	Phecodes	respiratory	binary	both	0.0581236	0.100981	0.082017
479	Other upper respiratory disease	Phecodes	respiratory	binary	both	0.0576659	0.0490374	0.0528554
480	Pneumonia	Phecodes	respiratory	binary	both	0.10389	0.0911733	0.0968003
481	Influenza	Phecodes	respiratory	binary	both	0.190847	0.227388	0.211219
483	Acute bronchitis and bronchiolitis	Phecodes	respiratory	binary	both	0.189931	0.245914	0.221142
495	Asthma	Phecodes	respiratory	binary	both	0.0627002	0.0900835	0.0779668
496	Chronic airway obstruction	Phecodes	respiratory	binary	both	0.0654462	0.0570287	0.0607533
497	Bronchitis	Phecodes	respiratory	binary	both	0.0929062	0.139121	0.118672
500	Lung disease due to external agents	Phecodes	respiratory	binary	both	0.002746	0.00217944	0.00243013
501	Pneumonitis due to inhalation of food or vomitus	Phecodes	respiratory	binary	both	0.002746	0.00217944	0.00243013
504	Other alveolar and parietoalveolar pneumonopathy	Phecodes	respiratory	binary	both	0.002746	0.00472212	0.00384771
506	Empyema and pneumothorax	Phecodes	respiratory	binary	both	0.00686499	0.00290592	0.00465776
507	Pleurisy; pleural effusion	Phecodes	respiratory	binary	both	0.0105263	0.00980748	0.0101256
508	Pulmonary collapse; interstitial and compensatory emphysema	Phecodes	respiratory	binary	both	0.0105263	0.00690156	0.00850547
509	Respiratory failure, insufficiency, arrest	Phecodes	respiratory	binary	both	0.028833	0.0192517	0.0234913
510	Other diseases of lung	Phecodes	respiratory	binary	both	0.0146453	0.0116237	0.0129607
512	Other symptoms of respiratory system	Phecodes	respiratory	binary	both	0.351945	0.417363	0.388416
513	Respiratory abnormalities	Phecodes	respiratory	binary	both	0.015103	0.0119869	0.0133657
514	Abnormal findings examination of lungs	Phecodes	respiratory	binary	both	0.020595	0.0250636	0.0230863
516	Abnormal sputum	Phecodes	respiratory	binary	both	0.015103	0.00871776	0.0115431
519	Other diseases of respiratory system, not elsewhere classified	Phecodes	respiratory	binary	both	0.154691	0.183436	0.170717
520	Disorders of tooth development	Phecodes	digestive	binary	both	0.0311213	0.0424991	0.0374646
521	Diseases of hard tissues of teeth	Phecodes	digestive	binary	both	0.0938215	0.106793	0.101053
522	Diseases of pulp and periapical tissues	Phecodes	digestive	binary	both	0.0851259	0.112604	0.100446
523	Gingival and periodontal diseases	Phecodes	digestive	binary	both	0.0800915	0.108609	0.0959903
525	Other diseases of the teeth and supporting structures	Phecodes	digestive	binary	both	0.165675	0.223756	0.198056
526	Diseases of the jaws	Phecodes	digestive	binary	both	0.00411899	0.00108972	0.00243013
527	Diseases of the salivary glands	Phecodes	digestive	binary	both	0.0187643	0.027243	0.0234913
528	Diseases of the oral soft tissues, excluding lesions specific for gingiva and tongue	Phecodes	digestive	binary	both	0.0521739	0.06502	0.0593358
529	Diseases and other conditions of the tongue	Phecodes	digestive	binary	both	0.010984	0.0156193	0.0135682
530	Diseases of esophagus	Phecodes	digestive	binary	both	0.145538	0.181983	0.165857
531	Peptic ulcer (excl. esophageal)	Phecodes	digestive	binary	both	0.0270023	0.0225209	0.0245038
532	Dysphagia	Phecodes	digestive	binary	both	0.0228833	0.0381402	0.0313892
535	Gastritis and duodenitis	Phecodes	digestive	binary	both	0.102975	0.145659	0.126772
537	Other disorders of stomach and duodenum	Phecodes	digestive	binary	both	0.0196796	0.0207047	0.0202511
540	Appendiceal conditions	Phecodes	digestive	binary	both	0.0302059	0.0239738	0.0267315
550	Abdominal hernia	Phecodes	digestive	binary	both	0.236613	0.1413	0.183475
555	Inflammatory bowel disease and other gastroenteritis and colitis	Phecodes	digestive	binary	both	0.0132723	0.00871776	0.0107331
557	Intestinal malabsorption (non-celiac)	Phecodes	digestive	binary	both	0.00594966	0.0119869	0.00931551
558	Noninfectious gastroenteritis	Phecodes	digestive	binary	both	0.0819222	0.0889938	0.0858647
560	Intestinal obstruction without mention of hernia	Phecodes	digestive	binary	both	0.00869565	0.00871776	0.00870798
561	Symptoms involving digestive system	Phecodes	digestive	binary	both	0.0887872	0.115874	0.103888
562	Diverticulosis and diverticulitis	Phecodes	digestive	binary	both	0.0659039	0.063567	0.0646011
563	Constipation	Phecodes	digestive	binary	both	0.0549199	0.0995278	0.0797894
564	Functional digestive disorders	Phecodes	digestive	binary	both	0.0356979	0.0417726	0.0390846
565	Anal and rectal conditions	Phecodes	digestive	binary	both	0.0901602	0.0791863	0.0840421
567	Peritonitis and retroperitoneal infections	Phecodes	digestive	binary	both	0.00732265	0.00435888	0.00567031
568	Other disorders of peritoneum	Phecodes	digestive	binary	both	0.00183066	0.0036324	0.00283516
569	Other disorders of intestine	Phecodes	digestive	binary	both	0.01373	0.0134399	0.0135682
571	Chronic liver disease and cirrhosis	Phecodes	digestive	binary	both	0.0942792	0.072648	0.0822195
573	Other disorders of liver	Phecodes	digestive	binary	both	0.145538	0.121322	0.132037
574	Cholelithiasis and cholecystitis	Phecodes	digestive	binary	both	0.0686499	0.0849982	0.0777643
575	Other biliary tract disease	Phecodes	digestive	binary	both	0.0224256	0.0228841	0.0226812
577	Diseases of pancreas	Phecodes	digestive	binary	both	0.0105263	0.00472212	0.0072904
578	Gastrointestinal hemorrhage	Phecodes	digestive	binary	both	0.0988558	0.0642935	0.0795869
579	Other symptoms involving abdomen and pelvis	Phecodes	digestive	binary	both	0.0187643	0.0141664	0.0162009
580	Nephritis; nephrosis; renal sclerosis	Phecodes	genitourinary	binary	both	0.00411899	0.00217944	0.00303767
585	Renal failure	Phecodes	genitourinary	binary	both	0.0494279	0.0276062	0.037262
586	Other disorders of the kidney and ureters	Phecodes	genitourinary	binary	both	0.0375286	0.0243371	0.0301742
590	Pyelonephritis	Phecodes	genitourinary	binary	both	0.01373	0.0381402	0.027339
591	Urinary tract infection	Phecodes	genitourinary	binary	both	0.126773	0.375227	0.26529
592	Cystitis and urethritis	Phecodes	genitourinary	binary	both	0.0379863	0.210679	0.134265
593	Hematuria	Phecodes	genitourinary	binary	both	0.0855835	0.0657465	0.0745241
594	Urinary calculus	Phecodes	genitourinary	binary	both	0.218764	0.163458	0.18793
595	Hydronephrosis	Phecodes	genitourinary	binary	both	0.00549199	0.0036324	0.00445525
596	Other disorders of bladder	Phecodes	genitourinary	binary	both	0.0160183	0.010534	0.0129607
597	Other disorders of urethra and urinary tract	Phecodes	genitourinary	binary	both	0.00640732	0.00435888	0.00526529
598	Abnormal findings on examination of urine	Phecodes	genitourinary	binary	both	0.0228833	0.02579	0.0245038
599	Other symptoms/disorders or the urinary system	Phecodes	genitourinary	binary	both	0.131808	0.222666	0.182463
600	Hyperplasia of prostate	Phecodes	genitourinary	binary	both	0.229748	0	0.101661
601	Inflammatory diseases of prostate	Phecodes	genitourinary	binary	both	0.130892	0	0.0579182
602	Other disorders of prostate	Phecodes	genitourinary	binary	both	0.153318	0.00072648	0.0682463
603	Other disorders of testis	Phecodes	genitourinary	binary	both	0.0146453	0	0.00648036
604	Disorders of penis	Phecodes	genitourinary	binary	both	0.0617849	0.00036324	0.0275415
605	Erectile dysfunction [ED]	Phecodes	genitourinary	binary	both	0.0942792	0.00036324	0.0419198
608	Other disorders of male genital organs	Phecodes	genitourinary	binary	both	0.0453089	0.00036324	0.0202511
610	Benign mammary dysplasias	Phecodes	genitourinary	binary	both	0.000915332	0.159099	0.0891049
611	Abnormal findings on mammogram or breast exam	Phecodes	genitourinary	binary	both	0.00366133	0.0900835	0.0518429
612	Breast conditions, congenital or relating to hormones	Phecodes	genitourinary	binary	both	0.00732265	0.0156193	0.0119482
613	Other nonmalignant breast conditions	Phecodes	genitourinary	binary	both	0.00549199	0.177624	0.101458
614	Inflammatory diseases of female pelvic organs	Phecodes	genitourinary	binary	both	0.000457666	0.135125	0.0755367
615	Endometriosis	Phecodes	genitourinary	binary	both	0	0.0214312	0.0119482
618	Genital prolapse	Phecodes	genitourinary	binary	both	0.000457666	0.0639303	0.0358445
619	Noninflammatory female genital disorders	Phecodes	genitourinary	binary	both	0.000915332	0.0955321	0.0536655
621	Endometrial hyperplasia	Phecodes	genitourinary	binary	both	0	0.00799128	0.00445525
622	Polyp of female genital organs	Phecodes	genitourinary	binary	both	0	0.0882673	0.0492102
623	Hypertrophy of female genital organs	Phecodes	genitourinary	binary	both	0	0.00835452	0.00465776
624	Symptoms involving female genital tract	Phecodes	genitourinary	binary	both	0.000915332	0.0483109	0.027339
625	Pain and other symptoms associated with female genital organs	Phecodes	genitourinary	binary	both	0.000915332	0.0414094	0.0234913
626	Disorders of menstruation and other abnormal bleeding from female genital tract	Phecodes	genitourinary	binary	both	0.00503432	0.28478	0.160996
627	Menopausal and postmenopausal disorders	Phecodes	genitourinary	binary	both	0	0.295314	0.164642
628	Ovarian cyst	Phecodes	genitourinary	binary	both	0	0.0541228	0.0301742
634	Miscarriage; stillbirth	Phecodes	pregnancy complications	binary	both	0	0.0323284	0.0180235
635	Hemorrhage during pregnancy; childbirth and postpartum	Phecodes	pregnancy complications	binary	both	0	0.00653832	0.0036452
636	Early or threatened labor; hemorrhage in early pregnancy	Phecodes	pregnancy complications	binary	both	0	0.027243	0.0151883
642	Hypertension complicating pregnancy, childbirth, and the puerperium	Phecodes	pregnancy complications	binary	both	0	0.00581184	0.00324018
643	Excessive vomiting in pregnancy	Phecodes	pregnancy complications	binary	both	0	0.00653832	0.0036452
644	Anemia during pregnancy	Phecodes	pregnancy complications	binary	both	0	0.00944424	0.00526529
645	Late pregnancy and failed induction	Phecodes	pregnancy complications	binary	both	0	0.0203414	0.0113406
646	Other complications of pregnancy NEC	Phecodes	pregnancy complications	binary	both	0	0.018162	0.0101256
647	Infectious and parasitic complications affecting pregnancy	Phecodes	pregnancy complications	binary	both	0.000457666	0.00835452	0.00486027
649	Other conditions or status of the mother complicating pregnancy, childbirth, or the puerperium	Phecodes	pregnancy complications	binary	both	0	0.0265165	0.0147833
652	Malposition and malpresentation of fetus or obstruction	Phecodes	pregnancy complications	binary	both	0	0.0116237	0.00648036
653	Problems associated with amniotic cavity and membranes	Phecodes	pregnancy complications	binary	both	0	0.016709	0.00931551
654	Other and unspecified complications of birth; puerperium affecting management of mother	Phecodes	pregnancy complications	binary	both	0	0.0112604	0.00627785
655	Known or suspected fetal abnormality affecting management of mother	Phecodes	pregnancy complications	binary	both	0	0.00944424	0.00526529
656	Other perinatal conditions of fetus or newborn	Phecodes	pregnancy complications	binary	both	0.000915332	0.00435888	0.00283516
661	Fetal distress and abnormal forces of labor	Phecodes	pregnancy complications	binary	both	0	0.0072648	0.00405022
665	Obstetrical/birth trauma	Phecodes	pregnancy complications	binary	both	0	0.0141664	0.00789793
676	Other disorders of the breast associated with childbirth and disorders of lactation	Phecodes	pregnancy complications	binary	both	0.000457666	0.00581184	0.00344269
681	Superficial cellulitis and abscess	Phecodes	dermatologic	binary	both	0.107551	0.100254	0.103483
686	Other local infections of skin and subcutaneous tissue	Phecodes	dermatologic	binary	both	0.142792	0.148928	0.146213
687	Symptoms affecting skin	Phecodes	dermatologic	binary	both	0.223799	0.294588	0.263264
689	Disorder of skin and subcutaneous tissue NOS	Phecodes	dermatologic	binary	both	0.0306636	0.0504904	0.0417173
690	Erythematosquamous dermatosis	Phecodes	dermatologic	binary	both	0.0860412	0.0791863	0.0822195
694	Dyschromia and Vitiligo	Phecodes	dermatologic	binary	both	0.0283753	0.0494007	0.0400972
695	Erythematous conditions	Phecodes	dermatologic	binary	both	0.0681922	0.103523	0.0878898
696	Psoriasis and related disorders	Phecodes	dermatologic	binary	both	0.0631579	0.0624773	0.0627785
698	Pruritus and related conditions	Phecodes	dermatologic	binary	both	0.0416476	0.123502	0.0872823
700	Corns and callosities	Phecodes	dermatologic	binary	both	0.00869565	0.0127134	0.0109356
701	Other hypertrophic and atrophic conditions of skin	Phecodes	dermatologic	binary	both	0.0439359	0.0472212	0.0457675
702	Degenerative skin conditions and other dermatoses	Phecodes	dermatologic	binary	both	0.133181	0.140211	0.1371
703	Diseases of nail, NOS	Phecodes	dermatologic	binary	both	0.0430206	0.0632038	0.054273
704	Diseases of hair and hair follicles	Phecodes	dermatologic	binary	both	0.0498856	0.110062	0.0834346
705	Disorders of sweat glands	Phecodes	dermatologic	binary	both	0.0416476	0.0515801	0.0471851
706	Diseases of sebaceous glands	Phecodes	dermatologic	binary	both	0.124485	0.132946	0.129202
707	Chronic ulcer of skin	Phecodes	dermatologic	binary	both	0.00869565	0.0036324	0.00587282
709	Diffuse diseases of connective tissue	Phecodes	dermatologic	binary	both	0.00228833	0.0163458	0.0101256
714	Rheumatoid arthritis and other inflammatory polyarthropathies	Phecodes	musculoskeletal	binary	both	0.00549199	0.0170723	0.0119482
715	Other inflammatory spondylopathies	Phecodes	musculoskeletal	binary	both	0.0118993	0.0156193	0.0139733
716	Other arthropathies	Phecodes	musculoskeletal	binary	both	0.171167	0.240828	0.210004
717	Polymyalgia Rheumatica	Phecodes	musculoskeletal	binary	both	0.00183066	0.00653832	0.00445525
720	Spinal stenosis	Phecodes	musculoskeletal	binary	both	0.01373	0.00581184	0.00931551
721	Spondylosis and allied disorders	Phecodes	musculoskeletal	binary	both	0.0627002	0.0780966	0.0712839
722	Intervertebral disc disorders	Phecodes	musculoskeletal	binary	both	0.0311213	0.0533963	0.0435399
723	Other disorders of cervical region	Phecodes	musculoskeletal	binary	both	0.0334096	0.0715583	0.054678
724	Other and unspecified disorders of back	Phecodes	musculoskeletal	binary	both	0.002746	0.00435888	0.0036452
726	Peripheral enthesopathies and allied syndromes	Phecodes	musculoskeletal	binary	both	0.412815	0.566655	0.498582
727	Other disorders of synovium, tendon, and bursa	Phecodes	musculoskeletal	binary	both	0.228375	0.370505	0.307614
728	Disorders of muscle, ligament, and fascia	Phecodes	musculoskeletal	binary	both	0.0919908	0.116963	0.105913
729	Other disorders of soft tissues	Phecodes	musculoskeletal	binary	both	0.023341	0.0410461	0.0332118
732	Osteochondropathies	Phecodes	musculoskeletal	binary	both	0.010984	0.0185252	0.0151883
733	Other disorders of bone and cartilage	Phecodes	musculoskeletal	binary	both	0.0210526	0.0497639	0.0370595
735	Acquired foot deformities	Phecodes	musculoskeletal	binary	both	0.0462243	0.138394	0.0976104
736	Other acquired deformities of limbs	Phecodes	musculoskeletal	binary	both	0.017849	0.0366873	0.0283516
737	Curvature of spine	Phecodes	musculoskeletal	binary	both	0.0224256	0.0555757	0.0409072
738	Other acquired musculoskeletal deformity	Phecodes	musculoskeletal	binary	both	0.0187643	0.0254268	0.0224787
739	Contracture of joint	Phecodes	musculoskeletal	binary	both	0.00503432	0.009081	0.0072904
740	Osteoarthrosis	Phecodes	musculoskeletal	binary	both	0.0874142	0.156193	0.125759
741	Symptoms and disorders of the joints	Phecodes	musculoskeletal	binary	both	0.0398169	0.0486742	0.044755
742	Derangement of joint, non-traumatic	Phecodes	musculoskeletal	binary	both	0.0270023	0.0392299	0.0338194
743	Osteoporosis, osteopenia and pathological fracture	Phecodes	musculoskeletal	binary	both	0.0416476	0.155467	0.105103
745	Pain in joint	Phecodes	musculoskeletal	binary	both	0.49016	0.592081	0.546983
747	Cardiac and circulatory congenital anomalies	Phecodes	congenital anomalies	binary	both	0.01373	0.00690156	0.00992305
749	Congenital anomalies of face and neck	Phecodes	congenital anomalies	binary	both	0.001373	0.00290592	0.00222762
750	Digestive congenital anomalies	Phecodes	congenital anomalies	binary	both	0.024714	0.02579	0.0253139
751	Genitourinary congenital anomalies	Phecodes	congenital anomalies	binary	both	0.0132723	0.0108972	0.0119482
753	Congenital anomalies of the eye	Phecodes	congenital anomalies	binary	both	0.00411899	0.00290592	0.00344269
755	Congenital anomalies of limbs	Phecodes	congenital anomalies	binary	both	0.00869565	0.0170723	0.0133657
756	Other congenital musculoskeletal anomalies	Phecodes	congenital anomalies	binary	both	0.00869565	0.0134399	0.0113406
759	Other and unspecified congenital anomalies	Phecodes	congenital anomalies	binary	both	0.00411899	0.00399564	0.00405022
760	Back pain	Phecodes	symptoms	binary	both	0.489703	0.588086	0.544552
761	Cervicalgia	Phecodes	symptoms	binary	both	0.200915	0.354159	0.286351
764	Sciatica	Phecodes	symptoms	binary	both	0.195881	0.249909	0.226002
766	Neuralgia, neuritis, and radiculitis NOS	Phecodes	symptoms	binary	both	0.0416476	0.0501271	0.0463751
770	Myalgia and myositis unspecified	Phecodes	symptoms	binary	both	0.0627002	0.0780966	0.0712839
771	Musculoskeletal symptoms referable to limbs	Phecodes	symptoms	binary	both	0.00411899	0.00690156	0.00567031
772	Symptoms of the muscles	Phecodes	symptoms	binary	both	0.0398169	0.0599346	0.0510328
773	Pain in limb	Phecodes	symptoms	binary	both	0.270481	0.382855	0.333131
781	Symptoms involving nervous and musculoskeletal systems	Phecodes	symptoms	binary	both	0.0224256	0.0501271	0.0378696
782	Symptoms involving skin and other integumentary tissue	Phecodes	symptoms	binary	both	0.0402746	0.0501271	0.0457675
783	Fever of unknown origin	Phecodes	symptoms	binary	both	0.133638	0.121322	0.126772
785	Abdominal pain	Phecodes	symptoms	binary	both	0.186728	0.274246	0.23552
788	Syncope and collapse	Phecodes	symptoms	binary	both	0.0668192	0.0730113	0.0702714
789	Nausea and vomiting	Phecodes	symptoms	binary	both	0.0558352	0.100618	0.0808019
790	Nonspecific findings on examination of blood	Phecodes	symptoms	binary	both	0.145995	0.0886306	0.114014
797	Shock	Phecodes	symptoms	binary	both	0.00320366	0.00108972	0.00202511
798	Malaise and fatigue	Phecodes	symptoms	binary	both	0.108924	0.218671	0.170109
800	Fracture of lower limb	Phecodes	injuries & poisonings	binary	both	0.0379863	0.0450418	0.0419198
801	Fracture of ankle and foot	Phecodes	injuries & poisonings	binary	both	0.0356979	0.0555757	0.0467801
803	Fracture of upper limb	Phecodes	injuries & poisonings	binary	both	0.0736842	0.0860879	0.0805994
804	Fracture of hand or wrist	Phecodes	injuries & poisonings	binary	both	0.0508009	0.0337813	0.0413123
805	Fracture of vertebral column without mention of spinal cord injury	Phecodes	injuries & poisonings	binary	both	0.017849	0.0159826	0.0168084
807	Fracture of ribs	Phecodes	injuries & poisonings	binary	both	0.0306636	0.0145296	0.0216687
817	Concussion	Phecodes	injuries & poisonings	binary	both	0.019222	0.018162	0.018631
818	Intracranial hemorrhage (injury)	Phecodes	injuries & poisonings	binary	both	0.00457666	0.00217944	0.00324018
819	Skull and face fracture and other intercranial injury	Phecodes	injuries & poisonings	binary	both	0.0334096	0.0228841	0.0275415
830	Dislocation	Phecodes	injuries & poisonings	binary	both	0.105263	0.0879041	0.0955853
835	Internal derangement of knee	Phecodes	injuries & poisonings	binary	both	0.140503	0.12895	0.134062
836	Traumatic arthropathy	Phecodes	injuries & poisonings	binary	both	0.02746	0.02579	0.026529
840	Sprains and strains	Phecodes	injuries & poisonings	binary	both	0.0169336	0.0261533	0.0220737
851	Complications of transplants and reattached limbs	Phecodes	injuries & poisonings	binary	both	0.0462243	0.0392299	0.0423248
854	Complications of cardiac/vascular device, implant, and graft	Phecodes	injuries & poisonings	binary	both	0.00457666	0.00217944	0.00324018
857	Mechanical complication of unspecified genitourinary device, implant, and graft	Phecodes	injuries & poisonings	binary	both	0.00411899	0.0036324	0.00384771
858	Complication of internal orthopedic device	Phecodes	injuries & poisonings	binary	both	0.010984	0.0101707	0.0105306
859	Complication due to other implant and internal device	Phecodes	injuries & poisonings	binary	both	0.00869565	0.00871776	0.00870798
870	Open wounds of head; neck; and trunk	Phecodes	injuries & poisonings	binary	both	0.126316	0.114421	0.119684
871	Open wounds of extremities	Phecodes	injuries & poisonings	binary	both	0.0283753	0.0159826	0.0214662
907	Injuries to the nervous system	Phecodes	injuries & poisonings	binary	both	0.002746	0.00254268	0.00263264
915	Superficial injury without mention of infection	Phecodes	injuries & poisonings	binary	both	0.0535469	0.072648	0.064196
916	Contusion	Phecodes	injuries & poisonings	binary	both	0.130435	0.158736	0.146213
930	Allergic reaction to food	Phecodes	injuries & poisonings	binary	both	0.00320366	0.0036324	0.00344269
938	Dermatitis due to solar radiation	Phecodes	dermatologic	binary	both	0.00686499	0.0163458	0.0121507
939	Atopic/contact dermatitis due to other or unspecified	Phecodes	dermatologic	binary	both	0.221968	0.294224	0.262252
941	Adverse reaction to serum or vaccine	Phecodes	injuries & poisonings	binary	both	0.00228833	0.00326916	0.00283516
946	Anaphylactic shock NOS	Phecodes	injuries & poisonings	binary	both	0.0118993	0.0145296	0.0133657
947	Urticaria	Phecodes	dermatologic	binary	both	0.0764302	0.137305	0.110369
949	Allergies, other	Phecodes	injuries & poisonings	binary	both	0.0562929	0.0966219	0.0787768
958	Certain early complications of trauma or procedure	Phecodes	injuries & poisonings	binary	both	0.00640732	0.00508536	0.00567031
960	Poisoning by antibiotics	Phecodes	injuries & poisonings	binary	both	0.0503432	0.0693789	0.0609559
961	Poisoning by other anti-infectives	Phecodes	injuries & poisonings	binary	both	0.00915332	0.00799128	0.00850547
962	Poisoning by hormones and synthetic substitutes	Phecodes	injuries & poisonings	binary	both	0.001373	0.0116237	0.00708789
963	Poisoning by primarily systemic agents	Phecodes	injuries & poisonings	binary	both	0.00503432	0.0036324	0.00425273
965	Poisoning by analgesics, antipyretics, and antirheumatics	Phecodes	injuries & poisonings	binary	both	0.0329519	0.0519433	0.0435399
967	Adverse effects of sedatives or other central nervous system depressants and anesthetics	Phecodes	injuries & poisonings	binary	both	0.002746	0.00472212	0.00384771
969	Poisoning by psychotropic agents	Phecodes	injuries & poisonings	binary	both	0.00640732	0.00944424	0.00810045
972	Poisoning by agents primarily affecting the cardiovascular system	Phecodes	injuries & poisonings	binary	both	0.00732265	0.00508536	0.00607533
975	Poisoning by agents primarily acting on the smooth and skeletal muscles and respiratory system	Phecodes	injuries & poisonings	binary	both	0.00183066	0.00217944	0.00202511
979	Adverse drug events and drug allergies	Phecodes	injuries & poisonings	binary	both	0.012357	0.0199782	0.0166059
981	Toxic effect of (non-ethyl) alcohol and petroleum and other solvents	Phecodes	injuries & poisonings	binary	both	0.00366133	0.00108972	0.00222762
989	Toxic effect of other substances, chiefly nonmedicinal as to source	Phecodes	injuries & poisonings	binary	both	0.0306636	0.0265165	0.0283516
990	Effects radiation NOS	Phecodes	injuries & poisonings	binary	both	0.00594966	0.00690156	0.00648036
CALC_AVG_PESO	Weight	Questionnaire	Measurements	continuous	both
CALC_AVG_HEIGHT	Height	Questionnaire	Measurements	continuous	both
CALC_AVG_CINTURA	Waist	Questionnaire	Measurements	continuous	both
CALC_AVG_CADERA	Hip	Questionnaire	Measurements	continuous	both
BMI	BMI	Questionnaire	Measurements	continuous	both
WHR	WHR	Questionnaire	Measurements	continuous	both
CALC_AVG_SYSTOLIC_BP	Systolic Blood Pressure	Questionnaire	Blood pressure	continuous	both
CALC_AVG_DIASTOLIC_BP	Diastolic Blood Pressure	Questionnaire	Blood pressure	continuous	both
CALC_AVG_PULSE_RATE	Pulse Rate	Questionnaire	Blood pressure	continuous	both
HTA_class	Hypertension Class According to the Blood Pressure	Questionnaire	Blood presure	continuous	both
is_female	Female	Questionnaire	Sociodemographic	binary	both	0	0.99964	0.556736
is_lefthanded	Left Handed	Questionnaire	Sociodemographic	binary	both	0.0782805	0.0507559	0.0629511
has_highereducation	High Education Level	Questionnaire	Sociodemographic	binary	both	0.456561	0.387329	0.418003
is_livingalone	Living Alone	Questionnaire	Sociodemographic	binary	both	0.0855204	0.100432	0.0938252
cont_freckles	Freckles	Questionnaire	Phototype	continuous	both
is_redhaired	Red Haired	Questionnaire	Phototype	binary	both	0.00542986	0.00791937	0.00681636
has_fairhair	Fair Hair	Questionnaire	Phototype	binary	both	0.248416	0.324334	0.290698
has_bluegreeneye	Blue/Green Eyes	Questionnaire	Phototype	binary	both	0.251131	0.229662	0.239174
cont_skintone_darktolight	Skin Tone: Dark to Light	Questionnaire	Phototype	continuous	both
cont_healthstatus_goodtobad	Self-Reported Health Status (Good to Bad)	Questionnaire	Health	continuous	both
cont_mh_nervousness	MH: Nervous	Questionnaire	Mental Health	continuous	both
cont_mh_feelingdown	MH: Feeling Down	Questionnaire	Mental Health	continuous	both
cont_mh_calm	MH: Calm	Questionnaire	Mental Health	continuous	both
cont_mh_sad	MH: Sad	Questionnaire	Mental Health	continuous	both
cont_mh_happy	MH: Happy	Questionnaire	Mental Health	continuous	both
cont_mh_inability	MH: Inability	Questionnaire	Mental Health	continuous	both
cont_agemenarche	Age at Menarche	Questionnaire	Women Health	continuous	female
cont_agemenopause	Age at Menopause	Questionnaire	Women Health	continuous	female
cont_pregnancy	Number of Pregnancies	Questionnaire	Women Health	continuous	female
cont_femalenchildren	Female: Number of Children	Questionnaire	Women Health	continuous	female
cont_agebeard	Age Beard	Questionnaire	Men Health	continuous	male
cont_agevoicechange	Age Voice Change	Questionnaire	Men Health	continuous	male
cont_malenchildren	Male: Number of Children	Questionnaire	Men Health	continuous	male
father_age_at_death	Father's Age at Death	Questionnaire	Family	continuous	both
mother_age_at_death	Mother's Age at Death	Questionnaire	Family	continuous	both
cont_nsiblings	Number of Siblings	Questionnaire	Family	continuous	both
mets_semana	METS per Week	Questionnaire	Lifestyle	continuous	both
mets_libre	METS per Week in Sport	Questionnaire	Lifestyle	continuous	both
sedentarisme	Hours of Sedentarism per Week	Questionnaire	Lifestyle	continuous	both
ubes_semana	Standard Drinks per Week	Questionnaire	Lifestyle	continuous	both
fototipo_score	Fitzpatrick Skin Score	Questionnaire	Lifestyle	continuous	both
predimed_score	PREDIMED Score	Questionnaire	Lifestyle	continuous	both
predimed_high	High PREDIMED Score	Questionnaire	Lifestyle	binary	both	0.354751	0.401728	0.380914
cont_smokingstartage	Smoking Starting Age	Questionnaire	Lifestyle	continuous	both
smoking_packs_year	Smoking Packs per Year	Questionnaire	Lifestyle	continuous	both
smoking_status	Ever Smoker	Questionnaire	Lifestyle	binary	both	0.677828	0.597552	0.633119
mhi5_score	MHI5	Questionnaire	Mental Health	continuous	both
asma_score	Asthma Score	Questionnaire	Health	continuous	both
civil_status_ever_married	Ever Married	Questionnaire	Sociodemographic	binary	both	0.904072	0.885169	0.893545
coffee_intake	Coffee Intake	Questionnaire	Lifestyle	continuous	both
tea_intake	Tea Intake	Questionnaire	Lifestyle	continuous	both
cont_agefirstbirth	Age at First Birth	Questionnaire	Women Health	continuous	female
cont_replifespan	Reproductive Lifespan	Questionnaire	Women Health	continuous	female
oc_use	Oral Contraceptive Use	Questionnaire	Women Health	binary	female		0.772138
hrt_use	Hormone Use	Questionnaire	Women Health	binary	female		0.0971922
ord_birthweight	Birth Weight	Questionnaire	Measurements	continuous	female
ever_pregnant	Ever Pregnant	Questionnaire	Women Health	binary	female		0.858891
ever_pregnancyloss	Ever Pregnancy Loss	Questionnaire	Women Health	binary	female		0.215263
ever_multipreg	Ever Multiple Pregancy	Questionnaire	Women Health	binary	female		0.0381569
is_vegetarian	Vegetarian	Questionnaire	Lifestyle	binary	both	0.00316742	0.00791937	0.00581395
cont_sleephours	Sleep Hours	Questionnaire	Lifestyle	continuous	both
cont_nolaborablesleephours	Sleep Hours: Non-working Days	Questionnaire	Lifestyle	continuous	both
cont_laborablesleephours	Sleep Hours: Working Days	Questionnaire	Lifestyle	continuous	both
prostate	Prostate Disease	Questionnaire	Men Health	binary	male	0.0696833
baldness_20_binary	Bald at Age 20	Questionnaire	Men Health	binary	male	0.0126697
baldness_30_binary	Bald at Age 30	Questionnaire	Men Health	binary	male	0.114027
baldness_40_binary	Bald at Age 40	Questionnaire	Men Health	binary	male	0.327149
ndvi	NDVI	Questionnaire	Exposome	continuous	both
no2_elapse	NO2	Questionnaire	Exposome	continuous	both
pm25_elapse	PM25	Questionnaire	Exposome	continuous	both
o3_elapse	O3	Questionnaire	Exposome	continuous	both
bc_elapse	Black Carbon	Questionnaire	Exposome	continuous	both
ip2011	IP2011	Questionnaire	Exposome	continuous	both
